# Supplementary material for: Induction of expression of aryl hydrocarbon receptor-dependent genes in human HepaRG cell line modified by shRNA and treated with β-naphthoflavone
Source: Mol Cell Biochem. 2016 Oct 28;425(1):59–75. doi: 10.1007/s11010-016-2862-3 (PMC5225230; doi:10.1007/s11010-016-2862-3)
Supplement: Supplementary file 1 — Supplementary material 1 (XLSX 32272 kb) [file 11010_2016_2862_MOESM1_ESM.xlsx]

## Sheet: Munka1
Column ID	Entrez Gene	Gene Symbol	Gene Title	RefSeq Transcript ID	p-value(Cell Line)	p-value(undiff AhR(-) BNF vs. undiff contr BNF)	Ratio(undiff AhR(-) BNF vs. undiff contr BNF)	Fold-Change(undiff AhR(-) BNF vs. undiff contr BNF)	p-value(undiff AhR(-) BNF vs. undiff contr DMSO)	Ratio(undiff AhR(-) BNF vs. undiff contr DMSO)	Fold-Change(undiff AhR(-) BNF vs. undiff contr DMSO)	p-value(undiff AhR(-) BNF vs. diff AhR(-) BNF)	Ratio(undiff AhR(-) BNF vs. diff AhR(-) BNF)	Fold-Change(undiff AhR(-) BNF vs. diff AhR(-) BNF)	p-value(undiff AhR(-) BNF vs. diff contr BNF)	Ratio(undiff AhR(-) BNF vs. diff contr BNF)	Fold-Change(undiff AhR(-) BNF vs. diff contr BNF)	p-value(undiff AhR(-) BNF vs. diff contr DMSO)	Ratio(undiff AhR(-) BNF vs. diff contr DMSO)	Fold-Change(undiff AhR(-) BNF vs. diff contr DMSO)	p-value(undiff contr BNF vs. undiff contr DMSO)	Ratio(undiff contr BNF vs. undiff contr DMSO)	Fold-Change(undiff contr BNF vs. undiff contr DMSO)	p-value(undiff contr BNF vs. diff AhR(-) BNF)	Ratio(undiff contr BNF vs. diff AhR(-) BNF)	Fold-Change(undiff contr BNF vs. diff AhR(-) BNF)	p-value(undiff contr BNF vs. diff contr BNF)	Ratio(undiff contr BNF vs. diff contr BNF)	Fold-Change(undiff contr BNF vs. diff contr BNF)	p-value(undiff contr BNF vs. diff contr DMSO)	Ratio(undiff contr BNF vs. diff contr DMSO)	Fold-Change(undiff contr BNF vs. diff contr DMSO)	p-value(undiff contr DMSO vs. diff AhR(-) BNF)	Ratio(undiff contr DMSO vs. diff AhR(-) BNF)	Fold-Change(undiff contr DMSO vs. diff AhR(-) BNF)	p-value(undiff contr DMSO vs. diff contr BNF)	Ratio(undiff contr DMSO vs. diff contr BNF)	Fold-Change(undiff contr DMSO vs. diff contr BNF)	p-value(undiff contr DMSO vs. diff contr DMSO)	Ratio(undiff contr DMSO vs. diff contr DMSO)	Fold-Change(undiff contr DMSO vs. diff contr DMSO)	p-value(diff AhR(-) BNF vs. diff contr BNF)	Ratio(diff AhR(-) BNF vs. diff contr BNF)	Fold-Change(diff AhR(-) BNF vs. diff contr BNF)	p-value(diff AhR(-) BNF vs. diff contr DMSO)	Ratio(diff AhR(-) BNF vs. diff contr DMSO)	Fold-Change(diff AhR(-) BNF vs. diff contr DMSO)	p-value(diff contr BNF vs. diff contr DMSO)	Ratio(diff contr BNF vs. diff contr DMSO)
11722367_a_at	9787	DLGAP5	discs, large (Drosophila) homolog-associated protein 5	NM_001146015 /// NM_014750	3.38372e-10	0.000257766	0.744535	-1.34312	0.00139341	0.806426	-1.24004	1.88873e-10	25.5561	25.5561	8.80239e-10	12.2677	12.2677	5.98797e-09	6.17334	6.17334	0.0833245	1.08313	1.08313	1.12026e-10	34.3249	34.3249	4.51897e-10	16.477	16.477	2.43608e-09	8.29154	8.29154	1.28471e-10	31.6905	31.6905	5.37407e-10	15.2124	15.2124	3.06751e-09	7.65519	7.65519	1.34466e-06	0.480031	-2.0832	2.63758e-08	0.241561	-4.13974	1.99115e-06	0.503219
11757480_x_at	3429	IFI27	interferon, alpha-inducible protein 27	NM_001130080 /// NM_005532	4.14988e-10	1.76753e-07	1.82446	1.82446	7.28534e-07	1.60611	1.60611	3.87867e-08	2.17132	2.17132	1.01564e-10	8.1038	8.1038	1.15493e-10	7.75211	7.75211	0.00127239	0.880321	-1.13595	0.000239399	1.19011	1.19011	7.74139e-10	4.44174	4.44174	9.27764e-10	4.24898	4.24898	1.043e-05	1.35191	1.35191	4.73478e-10	5.04559	5.04559	5.59311e-10	4.82663	4.82663	1.62861e-09	3.73221	3.73221	1.99975e-09	3.57024	3.57024	0.094983	0.956602
11721902_a_at	5274	SERPINI1	serpin peptidase inhibitor, clade I (neuroserpin), member 1	NM_001122752 /// NM_005025	6.56136e-10	1.41048e-05	0.665658	-1.50227	1.59024e-05	0.671217	-1.48983	2.18739e-09	0.168255	-5.94337	3.5435e-10	0.089381	-11.1881	2.10115e-10	0.0717321	-13.9408	0.802743	1.00835	1.00835	1.03256e-08	0.252764	-3.95625	1.0711e-09	0.134275	-7.44742	5.7446e-10	0.107761	-9.27979	9.95981e-09	0.250671	-3.98929	1.0449e-09	0.133163	-7.50961	5.61774e-10	0.106869	-9.35728	1.05705e-06	0.531225	-1.88244	1.79539e-07	0.42633	-2.3456	0.000455505	0.802542
11728376_s_at	10874	NMU	neuromedin U	NM_006681	6.63545e-10	1.05561e-05	1.67833	1.67833	2.76272e-05	1.55063	1.55063	3.00877e-10	20.1679	20.1679	3.71862e-10	18.1704	18.1704	8.76639e-10	12.3444	12.3444	0.0859316	0.923912	-1.08235	9.35055e-10	12.0166	12.0166	1.20881e-09	10.8265	10.8265	3.49188e-09	7.35516	7.35516	7.74976e-10	13.0062	13.0062	9.93815e-10	11.7181	11.7181	2.76631e-09	7.96089	7.96089	0.0353334	0.900958	-1.10993	1.44025e-05	0.612082	-1.63377	5.70354e-05	0.679368
11723939_a_at	891	CCNB1	cyclin B1	NM_031966	1.32961e-09	5.60212e-05	0.631977	-1.58234	7.29806e-05	0.645281	-1.54971	1.19448e-09	16.8486	16.8486	5.36177e-09	9.00682	9.00682	1.68627e-08	6.14063	6.14063	0.664004	1.02105	1.02105	4.84525e-10	26.6602	26.6602	1.72245e-09	14.2518	14.2518	4.37623e-09	9.71654	9.71654	5.03369e-10	26.1105	26.1105	1.80562e-09	13.958	13.958	4.62416e-09	9.51621	9.51621	9.28998e-06	0.534574	-1.87065	5.57541e-07	0.364459	-2.74379	0.000155458	0.681775
11716631_s_at	5055	SERPINB2	serpin peptidase inhibitor, clade B (ovalbumin), member 2	NM_001143818 /// NM_002575	1.36456e-09	3.88241e-05	0.573997	-1.74217	1.43846e-09	22.3444	22.3444	1.10924e-08	9.10304	9.10304	0.00781814	0.816423	-1.22486	2.95124e-09	15.7267	15.7267	5.37057e-10	38.9277	38.9277	2.89807e-09	15.859	15.859	0.000493043	1.42235	1.42235	9.82789e-10	27.3986	27.3986	2.35186e-06	0.407397	-2.45461	9.84738e-10	0.0365381	-27.3687	0.000501387	0.703834	-1.42079	6.55678e-09	0.0896868	-11.1499	4.23621e-05	1.72764	1.72764	1.9286e-09	19.263
11729338_x_at	9050	PSTPIP2	proline-serine-threonine phosphatase interacting protein 2	NM_024430	1.96326e-09	0.182615	0.96242	-1.03905	0.00729066	0.903785	-1.10646	9.16076e-10	5.18155	5.18155	1.02471e-08	3.00178	3.00178	7.91338e-09	3.15099	3.15099	0.0482972	0.939076	-1.06488	7.98045e-10	5.38388	5.38388	8.348e-09	3.11899	3.11899	6.50171e-09	3.27403	3.27403	6.40635e-10	5.73317	5.73317	6.05026e-09	3.32134	3.32134	4.77273e-09	3.48644	3.48644	6.65742e-07	0.57932	-1.72616	1.15565e-06	0.608118	-1.64442	0.10497	1.04971
11733884_a_at	55635	DEPDC1	DEP domain containing 1	NM_001114120 /// NM_017779	2.1436e-09	0.000340945	0.736615	-1.35756	0.337495	0.957207	-1.04471	1.0538e-09	14.1933	14.1933	8.78499e-09	6.43466	6.43466	1.9135e-08	5.12699	5.12699	0.000782948	1.29947	1.29947	5.48146e-10	19.2683	19.2683	3.53578e-09	8.73545	8.73545	6.86091e-09	6.96021	6.96021	9.55439e-10	14.8279	14.8279	7.64525e-09	6.72233	6.72233	1.63401e-08	5.3562	5.3562	1.43971e-06	0.453358	-2.20576	3.22085e-07	0.361225	-2.76836	0.00164285	0.796777
11723010_a_at	10112	KIF20A	kinesin family member 20A	NM_005733	2.3459e-09	0.000105275	0.657942	-1.51989	7.01283e-06	0.511703	-1.95426	2.16197e-09	13.5723	13.5723	1.41824e-08	6.71797	6.71797	8.86751e-08	4.06135	4.06135	0.00165753	0.777732	-1.28579	8.86125e-10	20.6284	20.6284	4.31906e-09	10.2106	10.2106	1.86119e-08	6.17281	6.17281	5.49333e-10	26.5238	26.5238	2.33459e-09	13.1287	13.1287	8.58444e-09	7.93693	7.93693	5.28092e-06	0.494976	-2.0203	2.1656e-07	0.299238	-3.34182	3.69037e-05	0.60455
11755084_x_at	1604	CD55	CD55 molecule, decay accelerating factor for complement (Cromer blood group)	NM_000574 /// NM_001114752	3.01981e-09	9.89131e-09	0.582926	-1.71548	1.08524e-07	0.696674	-1.43539	0.62752	1.00636	1.00636	1.34682e-09	0.470976	-2.12325	1.31003e-09	0.469335	-2.13067	7.1247e-06	1.19513	1.19513	9.22342e-09	1.7264	1.7264	2.48574e-06	0.807952	-1.2377	2.25887e-06	0.805138	-1.24202	9.78298e-08	1.44452	1.44452	6.73658e-08	0.676034	-1.47922	6.38909e-08	0.673679	-1.48439	1.2808e-09	0.467998	-2.13676	1.2461e-09	0.466368	-2.14423	0.788013	0.996517
11725928_s_at	4747	NEFL	neurofilament, light polypeptide	NM_006158	3.5088e-09	2.55501e-09	0.163097	-6.13133	2.90312e-09	0.169459	-5.90115	0.378112	1.03215	1.03215	0.15275	0.947013	-1.05595	0.0018383	0.838529	-1.19256	0.293697	1.03901	1.03901	2.30353e-09	6.32845	6.32845	3.06674e-09	5.80645	5.80645	4.71056e-09	5.1413	5.1413	2.61161e-09	6.09086	6.09086	3.49848e-09	5.58846	5.58846	5.42697e-09	4.94828	4.94828	0.0412991	0.917516	-1.0899	0.000779969	0.812411	-1.2309	0.0106022	0.885446
11722572_at	890	CCNA2	cyclin A2	NM_001237	4.78427e-09	0.375145	0.962323	-1.03915	0.000737931	1.28801	1.28801	2.03854e-09	9.68229	9.68229	5.96838e-09	6.66897	6.66897	2.03351e-08	4.69226	4.69226	0.000344618	1.33844	1.33844	1.84365e-09	10.0614	10.0614	5.29373e-09	6.93007	6.93007	1.75599e-08	4.87597	4.87597	4.13767e-09	7.51725	7.51725	1.40572e-08	5.17773	5.17773	5.91792e-08	3.64303	3.64303	8.75593e-05	0.688779	-1.45184	1.8508e-06	0.484622	-2.06346	0.000121971	0.703596
11717399_a_at	25976	TIPARP	TCDD-inducible poly(ADP-ribose) polymerase	NM_015508	5.31954e-09	7.33017e-08	0.413898	-2.41606	1.42363e-07	2.20167	2.20167	0.93348	0.997535	-1.00247	1.46034e-08	0.314874	-3.17588	0.000552043	1.20804	1.20804	1.60324e-09	5.31937	5.31937	7.45375e-08	2.4101	2.4101	7.12506e-05	0.760752	-1.31449	2.29896e-08	2.91869	2.91869	1.39739e-07	0.453081	-2.20711	6.46653e-10	0.143016	-6.99224	7.25004e-07	0.54869	-1.82252	1.47914e-08	0.315652	-3.16805	0.000514823	1.21102	1.21102	5.89952e-09	3.83658
11727016_s_at	5069	PAPPA	pregnancy-associated plasma protein A, pappalysin 1	NM_002581	6.05982e-09	6.52676e-05	0.62433	-1.60172	2.82278e-05	1.7251	1.7251	5.39353e-09	10.1281	10.1281	4.24863e-08	5.1529	5.1529	5.99357e-09	9.72669	9.72669	7.32774e-07	2.76312	2.76312	1.77907e-09	16.2224	16.2224	9.38551e-09	8.25348	8.25348	1.94192e-09	15.5794	15.5794	2.6888e-08	5.87103	5.87103	4.727e-07	2.98701	2.98701	3.08709e-08	5.63833	5.63833	8.12043e-06	0.508771	-1.96552	0.432733	0.960364	-1.04127	1.16406e-05	1.88762
11727783_s_at	643634 /// 7171	LOC643634 /// TPM4	similar to tropomyosin 4 /// tropomyosin 4	NM_001145160 /// NM_003290 /// XR_016808 /// XR_019021 /// XR_039579	7.40749e-09	3.85739e-05	0.655614	-1.52529	0.545608	0.975134	-1.0255	7.25697e-09	6.05606	6.05606	1.05182e-07	3.16252	3.16252	1.63812e-08	4.81582	4.81582	5.48491e-05	1.48736	1.48736	2.05647e-09	9.23723	9.23723	1.62791e-08	4.82375	4.82375	3.94507e-09	7.34551	7.34551	6.6783e-09	6.21049	6.21049	9.24491e-08	3.24317	3.24317	1.4896e-08	4.93863	4.93863	3.13435e-06	0.522207	-1.91495	0.00112349	0.795207	-1.25753	3.94477e-05	1.52278
11718141_at	22943	DKK1	dickkopf homolog 1 (Xenopus laevis)	NM_012242	7.44546e-09	1.47583e-07	2.07594	2.07594	0.034068	0.930389	-1.07482	1.25093e-07	2.11904	2.11904	1.16485e-09	5.1625	5.1625	4.43639e-08	2.4435	2.4435	8.41567e-08	0.448176	-2.23126	0.466074	1.02076	1.02076	3.94912e-08	2.48682	2.48682	0.000829834	1.17706	1.17706	7.23744e-08	2.27758	2.27758	9.00161e-10	5.54876	5.54876	2.78941e-08	2.62633	2.62633	4.52557e-08	2.43625	2.43625	0.00167054	1.15312	1.15312	1.28085e-07	0.473318
11724021_at	3017	HIST1H2BD	histone cluster 1, H2bd	NM_021063 /// NM_138720	7.65461e-09	0.0573865	0.932298	-1.07262	5.17122e-06	0.635447	-1.5737	5.76591e-08	0.379933	-2.63204	2.6509e-09	0.198001	-5.05048	3.53721e-09	0.213668	-4.68016	1.37953e-05	0.681592	-1.46715	9.03149e-08	0.407523	-2.45385	3.45533e-09	0.21238	-4.70855	4.67247e-09	0.229184	-4.3633	2.46402e-06	0.597899	-1.67252	1.89312e-08	0.311593	-3.20931	2.83476e-08	0.336248	-2.97399	6.07165e-07	0.521147	-1.91884	1.2679e-06	0.562383	-1.77815	0.0435974	1.07913
11757283_s_at	1634	DCN	decorin	NM_001920 /// NM_133503 /// NM_133504 /// NM_133505 /// NM_133506 /// NM_133507	7.67514e-09	1.86437e-06	0.376616	-2.65523	3.84173e-07	0.279483	-3.57803	1.43472e-08	9.1332	9.1332	1.84093e-06	2.66079	2.66079	0.000103437	1.63004	1.63004	0.00149876	0.742091	-1.34754	1.60703e-09	24.2507	24.2507	3.00022e-08	7.06501	7.06501	1.67845e-07	4.32812	4.32812	9.404e-10	32.6789	32.6789	1.28368e-08	9.5204	9.5204	5.55793e-08	5.83233	5.83233	4.67707e-07	0.291332	-3.43251	6.37615e-08	0.178474	-5.60306	0.000101763	0.612614
11722251_a_at	4751	NEK2	NIMA (never in mitosis gene a)-related kinase 2	NM_002497	8.81113e-09	0.365627	0.937615	-1.06654	0.101885	0.880701	-1.13546	3.92132e-09	28.269	28.269	1.75243e-08	13.4918	13.4918	1.27502e-07	6.46458	6.46458	0.378214	0.939298	-1.06462	3.49769e-09	30.1499	30.1499	1.51401e-08	14.3895	14.3895	1.04148e-07	6.8947	6.8947	3.13618e-09	32.0983	32.0983	1.31773e-08	15.3194	15.3194	8.6093e-08	7.34027	7.34027	2.96969e-05	0.477267	-2.09526	5.16291e-07	0.228681	-4.3729	3.06231e-05	0.479147
11717153_a_at	57136	C20orf3	chromosome 20 open reading frame 3	NM_020531	1.06841e-08	0.791995	0.994977	-1.00505	5.28623e-06	0.758786	-1.31789	3.05541e-08	0.518042	-1.93035	2.62415e-08	0.50933	-1.96336	2.20594e-09	0.360438	-2.7744	5.88878e-06	0.762617	-1.31128	3.199e-08	0.520657	-1.92065	2.74432e-08	0.511901	-1.9535	2.27228e-09	0.362258	-2.76047	7.81364e-07	0.682725	-1.46472	6.03741e-07	0.671244	-1.48977	1.4573e-08	0.47502	-2.10518	0.388871	0.983183	-1.0171	1.0562e-06	0.69577	-1.43726	1.40217e-06	0.707671
11749789_a_at	9540	TP53I3	tumor protein p53 inducible protein 3	NM_004881 /// NM_147184	1.10414e-08	1.90553e-06	0.720576	-1.38778	4.40386e-07	0.657288	-1.5214	2.70707e-08	1.95418	1.95418	1.70154e-06	1.39661	1.39661	0.000293115	1.14626	1.14626	0.00234997	0.912171	-1.09629	2.49845e-09	2.71197	2.71197	2.91431e-08	1.93818	1.93818	2.41617e-07	1.59075	1.59075	1.47355e-09	2.97309	2.97309	1.33897e-08	2.1248	2.1248	8.23167e-08	1.74392	1.74392	1.64618e-06	0.714678	-1.39923	1.05504e-07	0.586566	-1.70484	3.65615e-05	0.820742
11720141_a_at	3161	HMMR	hyaluronan-mediated motility receptor (RHAMM)	NM_001142556 /// NM_001142557 /// NM_012484 /// NM_012485	1.12166e-08	0.229186	0.927451	-1.07822	0.102965	0.897497	-1.11421	4.92099e-09	15.639	15.639	2.53956e-08	8.0856	8.0856	1.51094e-07	4.71281	4.71281	0.580816	0.967703	-1.03337	4.18592e-09	16.8623	16.8623	2.05518e-08	8.71809	8.71809	1.13879e-07	5.08146	5.08146	3.90613e-09	17.4251	17.4251	1.87835e-08	9.00906	9.00906	1.01079e-07	5.25105	5.25105	2.32247e-05	0.517015	-1.93418	6.94652e-07	0.30135	-3.3184	7.33225e-05	0.582864
11731500_a_at	3880	KRT19	keratin 19	NM_002276	1.23275e-08	1.66282e-07	2.99779	2.99779	4.16426e-06	1.89162	1.89162	0.00713583	1.17572	1.17572	1.60851e-09	10.8601	10.8601	2.83583e-08	4.37813	4.37813	2.77109e-05	0.631005	-1.58477	4.29588e-07	0.392195	-2.54975	6.43817e-08	3.6227	3.6227	8.46557e-05	1.46045	1.46045	2.29961e-05	0.62154	-1.60891	1.03519e-08	5.74116	5.74116	8.21213e-07	2.31449	2.31449	2.45059e-09	9.237	9.237	5.67429e-08	3.7238	3.7238	5.12917e-07	0.403139
11734489_a_at	126789	PUSL1	pseudouridylate synthase-like 1	NM_153339	1.24527e-08	0.00229958	1.0527	1.0527	3.43131e-08	1.4307	1.4307	1.7484e-07	1.3134	1.3134	1.51077e-08	1.50809	1.50809	1.77002e-09	1.80003	1.80003	8.64511e-08	1.35908	1.35908	6.04871e-07	1.24765	1.24765	3.35645e-08	1.43259	1.43259	3.06054e-09	1.70992	1.70992	0.000151341	0.918014	-1.08931	0.00202359	1.05409	1.05409	4.85112e-07	1.25815	1.25815	9.6759e-06	1.14823	1.14823	7.36143e-08	1.37051	1.37051	2.26928e-06	1.19358
11744068_x_at	348	APOE	apolipoprotein E	NM_000041	1.36437e-08	0.00206628	1.31368	1.31368	0.0108222	0.825313	-1.21166	4.55057e-08	5.91011	5.91011	1.40435e-08	8.69601	8.69601	1.02881e-08	9.76052	9.76052	0.000118329	0.628244	-1.59174	1.23065e-07	4.49889	4.49889	3.14473e-08	6.61957	6.61957	2.20616e-08	7.4299	7.4299	2.46485e-08	7.16106	7.16106	8.44299e-09	10.5366	10.5366	6.33954e-09	11.8264	11.8264	0.000330978	1.47138	1.47138	7.68983e-05	1.65149	1.65149	0.0710754	1.12241
11726536_at	1543	CYP1A1	cytochrome P450, family 1, subfamily A, polypeptide 1	NM_000499	1.39037e-08	4.42861e-05	0.442397	-2.26041	6.6039e-09	37.3595	37.3595	9.95166e-06	2.87388	2.87388	0.625289	1.04085	1.04085	7.14174e-08	11.3716	11.3716	1.95659e-09	84.4479	84.4479	3.39725e-07	6.49614	6.49614	3.3636e-05	2.35275	2.35275	1.26789e-08	25.7045	25.7045	5.18684e-08	0.0769249	-12.9997	7.05837e-09	0.0278603	-35.8933	4.94998e-06	0.304383	-3.28533	1.24667e-05	0.362176	-2.76109	2.10501e-06	3.95689	3.95689	7.88567e-08	10.9253
11736247_x_at	347902	AMIGO2	adhesion molecule with Ig-like domain 2	NM_001143668 /// NM_181847	1.42716e-08	2.1851e-07	0.297756	-3.35845	0.00542301	1.21953	1.21953	2.79668e-08	5.52821	5.52821	1.02386e-05	1.88047	1.88047	3.86554e-07	3.00628	3.00628	8.84707e-08	4.09574	4.09574	1.13311e-09	18.5662	18.5662	1.78634e-08	6.31548	6.31548	4.59824e-09	10.0964	10.0964	5.84406e-08	4.53306	4.53306	8.97519e-05	1.54196	1.54196	1.25706e-06	2.46511	2.46511	4.36702e-07	0.34016	-2.93979	1.2632e-05	0.543807	-1.83889	5.69377e-05	1.59868
11726128_at	1833	EPYC	epiphycan	NM_004950	1.71549e-08	2.72624e-07	0.203702	-4.90914	2.73443e-08	0.0963754	-10.3761	3.7208e-07	4.52686	4.52686	0.000284684	0.618784	-1.61607	0.000210302	0.60226	-1.66041	2.30797e-05	0.47312	-2.11363	5.06611e-09	22.223	22.223	2.29008e-06	3.03769	3.03769	2.64849e-06	2.95658	2.95658	1.38789e-09	46.9711	46.9711	1.07716e-07	6.42056	6.42056	1.17557e-07	6.2491	6.2491	7.18662e-08	0.136692	-7.31573	6.62991e-08	0.133042	-7.51645	0.686003	0.973296
11720970_at	7153	TOP2A	topoisomerase (DNA) II alpha 170kDa	NM_001067	1.73141e-08	0.00545984	0.830357	-1.2043	0.176273	0.934965	-1.06956	5.91043e-09	8.00312	8.00312	8.54142e-08	3.78253	3.78253	1.47429e-06	2.27919	2.27919	0.0353822	1.12598	1.12598	3.5401e-09	9.63817	9.63817	3.91215e-08	4.55531	4.55531	4.4134e-07	2.74484	2.74484	4.88526e-09	8.55981	8.55981	6.36404e-08	4.04564	4.04564	9.266e-07	2.43773	2.43773	2.57751e-06	0.472632	-2.11581	1.20379e-07	0.284788	-3.51138	2.53953e-05	0.602557
11748248_a_at	26586	CKAP2	cytoskeleton associated protein 2	NM_001098525 /// NM_018204	1.78687e-08	0.0410955	0.904993	-1.10498	0.220938	1.05401	1.05401	1.9934e-08	4.43614	4.43614	3.10019e-08	3.98957	3.98957	2.48859e-08	4.20177	4.20177	0.00746836	1.16467	1.16467	1.35251e-08	4.90184	4.90184	2.04433e-08	4.4084	4.4084	1.66488e-08	4.64287	4.64287	2.47133e-08	4.2088	4.2088	3.90809e-08	3.78512	3.78512	3.1107e-08	3.98645	3.98645	0.0330725	0.899334	-1.11193	0.208391	0.947169	-1.05578	0.227044	1.05319
11720247_a_at	55165	CEP55	centrosomal protein 55kDa	NM_001127182 /// NM_018131	1.81517e-08	0.145932	0.915689	-1.09207	0.0238203	1.17179	1.17179	5.02869e-09	13.0411	13.0411	7.96475e-08	5.04214	5.04214	1.45936e-07	4.31289	4.31289	0.00340931	1.27968	1.27968	4.10933e-09	14.2419	14.2419	5.80447e-08	5.50639	5.50639	1.02958e-07	4.70999	4.70999	7.36379e-09	11.1292	11.1292	1.47318e-07	4.30294	4.30294	2.89103e-07	3.68059	3.68059	1.87946e-06	0.386633	-2.58643	7.63603e-07	0.330714	-3.02376	0.0252079	0.855368
11718128_x_at	7083	TK1	thymidine kinase 1, soluble	NM_003258	1.85669e-08	0.115303	1.0743	1.0743	0.000241612	1.35256	1.35256	1.02795e-08	5.38001	5.38001	1.4216e-08	4.92302	4.92302	2.73727e-08	4.1724	4.1724	0.00103937	1.25901	1.25901	1.33369e-08	5.00793	5.00793	1.87182e-08	4.58255	4.58255	3.723e-08	3.88384	3.88384	3.3546e-08	3.97766	3.97766	4.9892e-08	3.63979	3.63979	1.13014e-07	3.08483	3.08483	0.0628305	0.915057	-1.09283	0.000616867	0.775537	-1.28943	0.00538972	0.847529
11721125_at	84888	SPPL2A	signal peptide peptidase-like 2A	NM_032802	1.89773e-08	5.72609e-08	0.597561	-1.67347	4.41957e-08	0.584077	-1.7121	6.86619e-06	0.794862	-1.25808	3.66031e-09	0.442415	-2.26032	3.37402e-09	0.437502	-2.28571	0.200725	0.977435	-1.02309	1.91318e-06	1.33018	1.33018	1.40516e-06	0.740367	-1.35068	1.13241e-06	0.732145	-1.36585	1.21395e-06	1.36088	1.36088	2.24011e-06	0.757459	-1.3202	1.77513e-06	0.749047	-1.33503	2.64624e-08	0.556593	-1.79664	2.36384e-08	0.550412	-1.81682	0.508312	0.988895
11759760_s_at	8347	HIST1H2BC	histone cluster 1, H2bc	NM_003526	1.9252e-08	0.511097	0.959987	-1.04168	0.00304349	0.755889	-1.32295	3.41144e-07	0.245335	-4.07605	1.23662e-08	0.086302	-11.5872	8.75717e-09	0.0746187	-13.4015	0.00644506	0.787395	-1.27001	4.06513e-07	0.255561	-3.91296	1.36742e-08	0.089899	-11.1236	9.6289e-09	0.0777288	-12.8652	1.27397e-06	0.324565	-3.08104	2.5542e-08	0.114173	-8.75865	1.73298e-08	0.0987165	-10.13	1.9754e-06	0.351771	-2.84276	9.13757e-07	0.30415	-3.28785	0.0473107	0.864623
11716697_at	2167	FABP4	fatty acid binding protein 4, adipocyte	NM_001442	1.96674e-08	3.50283e-08	25.5207	25.5207	4.48402e-07	8.26502	8.26502	7.79159e-08	17.0054	17.0054	2.08161e-09	179.911	179.911	3.75569e-09	110.523	110.523	1.80086e-05	0.323856	-3.0878	0.00451293	0.666337	-1.50074	7.13704e-07	7.04962	7.04962	3.88862e-06	4.33073	4.33073	0.000227547	2.05751	2.05751	4.73182e-08	21.7678	21.7678	1.32189e-07	13.3724	13.3724	2.32343e-07	10.5797	10.5797	9.18242e-07	6.4993	6.4993	0.00183942	0.614321
11720743_x_at	54677	CROT	carnitine O-octanoyltransferase	NM_001143935 /// NM_021151 /// NR_026585	2.02523e-08	1.01956e-05	0.793043	-1.26097	1.774e-07	0.631073	-1.5846	6.45607e-07	0.690431	-1.44837	4.67112e-09	0.429071	-2.33062	3.44161e-09	0.410484	-2.43615	1.11191e-05	0.795762	-1.25666	0.000193425	0.87061	-1.14862	3.17283e-08	0.541044	-1.84828	2.09284e-08	0.517607	-1.93197	0.00194269	1.09406	1.09406	5.07271e-07	0.679908	-1.47079	2.65891e-07	0.650455	-1.53739	1.45892e-07	0.621454	-1.60913	8.58073e-08	0.594534	-1.68199	0.0417554	0.956681
11717090_a_at	8349	HIST2H2BE	histone cluster 2, H2be	NM_003528	2.05836e-08	0.000131247	0.714666	-1.39926	1.593e-07	0.346396	-2.88687	9.68957e-08	0.315885	-3.16571	7.40181e-09	0.169968	-5.88345	3.39541e-09	0.132853	-7.52712	1.53058e-06	0.484697	-2.06315	7.52855e-07	0.442004	-2.26242	2.60212e-08	0.237829	-4.2047	1.00956e-08	0.185895	-5.37937	0.0551265	0.911918	-1.09659	1.69306e-06	0.490676	-2.03801	2.90616e-07	0.383529	-2.60737	3.83449e-06	0.53807	-1.85849	5.30192e-07	0.420574	-2.3777	0.000716985	0.781634
11717575_at	5507	PPP1R3C	protein phosphatase 1, regulatory (inhibitor) subunit 3C	NM_005398	2.23018e-08	0.9221	1.00258	1.00258	6.66555e-08	0.449549	-2.22445	4.2648e-08	0.422487	-2.36694	5.58149e-07	0.571475	-1.74986	4.27008e-09	0.281979	-3.54636	6.53861e-08	0.448391	-2.2302	4.18932e-08	0.421398	-2.37305	5.43114e-07	0.570003	-1.75438	4.21835e-09	0.281253	-3.55552	0.0494908	0.939801	-1.06406	7.81563e-05	1.27122	1.27122	1.64073e-06	0.627249	-1.59426	2.08932e-05	1.35265	1.35265	3.80848e-06	0.667427	-1.49829	1.3951e-07	0.493423
11728764_a_at	81607	PVRL4	poliovirus receptor-related 4	NM_030916	2.35952e-08	0.0173592	0.887065	-1.12731	0.000307062	0.760815	-1.31438	1.30903e-08	4.60884	4.60884	2.01713e-07	2.62851	2.62851	3.58719e-07	2.40439	2.40439	0.0058785	0.857677	-1.16594	8.33211e-09	5.1956	5.1956	1.00505e-07	2.96316	2.96316	1.67421e-07	2.71049	2.71049	4.88858e-09	6.05776	6.05776	4.56583e-08	3.45486	3.45486	7.12769e-08	3.16027	3.16027	5.0143e-06	0.570321	-1.7534	2.1072e-06	0.52169	-1.91685	0.0518122	0.914732
11752502_s_at	501	ALDH7A1	aldehyde dehydrogenase 7 family, member A1	NM_001182	2.453e-08	0.108331	0.921854	-1.08477	0.000250289	0.717085	-1.39453	2.54036e-08	4.96819	4.96819	4.58076e-08	4.27349	4.27349	4.04732e-07	2.73919	2.73919	0.00113039	0.777873	-1.28556	1.88949e-08	5.38935	5.38935	3.30765e-08	4.63576	4.63576	2.55037e-07	2.97139	2.97139	8.22664e-09	6.92831	6.92831	1.33575e-08	5.95953	5.95953	7.40291e-08	3.81989	3.81989	0.0129793	0.860171	-1.16256	9.02215e-06	0.551345	-1.81375	4.87566e-05	0.640972
11722794_at	51573	GDE1	glycerophosphodiester phosphodiesterase 1	NM_016641	2.48461e-08	0.198759	1.02738	1.02738	0.0443266	0.95368	-1.04857	3.63894e-08	0.519877	-1.92353	2.35597e-08	0.494838	-2.02086	3.32426e-08	0.514715	-1.94282	0.00728135	0.928264	-1.07728	2.85739e-08	0.506021	-1.9762	1.8808e-08	0.48165	-2.0762	2.61953e-08	0.500997	-1.99602	5.70411e-08	0.545127	-1.83444	3.57531e-08	0.518872	-1.92726	5.17477e-08	0.539715	-1.85283	0.0385756	0.951837	-1.0506	0.61285	0.990072	-1.01003	0.0798351	1.04017
11756316_a_at	1116	CHI3L1	chitinase 3-like 1 (cartilage glycoprotein-39)	NM_001276	2.72552e-08	1.23644e-06	2.70983	2.70983	1.37378e-05	1.93784	1.93784	1.58407e-07	0.24441	-4.09149	2.09237e-06	0.401729	-2.48924	6.75661e-07	0.331566	-3.01599	0.000628231	0.715116	-1.39838	6.47892e-09	0.0901936	-11.0873	2.58561e-08	0.148248	-6.74543	1.45799e-08	0.122357	-8.17284	1.59048e-08	0.126124	-7.92868	8.19569e-08	0.207307	-4.82376	4.12252e-08	0.1711	-5.84453	7.1294e-05	1.64367	1.64367	0.00103726	1.3566	1.3566	0.0098027	0.825347
11720005_at	4885	NPTX2	neuronal pentraxin II	NM_002523	2.75916e-08	3.69796e-08	0.126326	-7.91603	1.11078e-07	0.178937	-5.58857	6.39447e-05	0.558294	-1.79117	6.48447e-09	0.0627884	-15.9265	6.59879e-09	0.0632971	-15.7985	0.00108124	1.41647	1.41647	2.66073e-07	4.41947	4.41947	2.25191e-05	0.497034	-2.01193	2.40822e-05	0.501062	-1.99576	1.29729e-06	3.12006	3.12006	2.118e-06	0.350897	-2.84984	2.21691e-06	0.35374	-2.82693	2.66759e-08	0.112465	-8.89167	2.72724e-08	0.113376	-8.8202	0.896214	1.0081
11719667_s_at	3925	STMN1	stathmin 1	NM_001145454 /// NM_005563 /// NM_203399 /// NM_203401	2.9658e-08	0.0426273	1.07451	1.07451	0.051252	1.07041	1.07041	7.05657e-09	3.63004	3.63004	7.51356e-08	2.38195	2.38195	2.54688e-07	2.02824	2.02824	0.896138	0.996192	-1.00382	9.94599e-09	3.37833	3.37833	1.2581e-07	2.21679	2.21679	4.81614e-07	1.8876	1.8876	9.76151e-09	3.39125	3.39125	1.22274e-07	2.22526	2.22526	4.64787e-07	1.89482	1.89482	5.44843e-06	0.656178	-1.52398	8.09487e-07	0.558737	-1.78975	0.00121791	0.851503
11724489_s_at	441282 /// 57016	AKR1B10 /// tcag7.1260	aldo-keto reductase family 1, member B10 (aldose reductase) /// aldo-keto reduct	NM_001080538 /// NM_020299	2.99056e-08	1.23426e-05	2.30101	2.30101	3.21022e-06	2.85426	2.85426	0.000692899	1.50249	1.50249	4.38881e-09	23.9313	23.9313	2.83341e-08	10.2243	10.2243	0.0148501	1.24044	1.24044	0.000542141	0.652969	-1.53147	2.71219e-08	10.4003	10.4003	3.99663e-07	4.44339	4.44339	5.57386e-05	0.526402	-1.89969	4.82779e-08	8.38442	8.38442	1.0087e-06	3.58212	3.58212	9.97789e-09	15.9278	15.9278	8.94493e-08	6.80491	6.80491	1.09675e-05	0.427235
11757396_s_at	244 /// 653145 /// 728113	ANXA8 /// ANXA8L1 /// ANXA8L2	annexin A8 /// annexin A8-like 1 /// annexin A8-like 2	NM_001040084 /// NM_001098845 /// NM_001630	3.07461e-08	0.0267846	1.08548	1.08548	0.0373815	0.927822	-1.07779	1.12565e-08	3.31154	3.31154	7.33708e-08	2.39889	2.39889	2.69467e-07	2.02062	2.02062	0.00140857	0.854755	-1.16993	1.72083e-08	3.05075	3.05075	1.31973e-07	2.20997	2.20997	5.63052e-07	1.8615	1.8615	7.82892e-09	3.56915	3.56915	4.49293e-08	2.5855	2.5855	1.47495e-07	2.17781	2.17781	2.64998e-05	0.724403	-1.38045	2.1891e-06	0.610177	-1.63887	0.000884677	0.842318
11716798_x_at	4692	NDN	necdin homolog (mouse)	NM_002487	3.08712e-08	6.0069e-08	0.0894342	-11.1814	2.86134e-08	0.0649976	-15.3852	0.257744	0.910416	-1.0984	2.60672e-08	0.0622646	-16.0605	1.30787e-08	0.0443432	-22.5514	0.00537035	0.726765	-1.37596	7.61076e-08	10.1797	10.1797	0.00292834	0.696206	-1.43636	8.50769e-05	0.49582	-2.01686	3.52567e-08	14.0069	14.0069	0.587925	0.957952	-1.04389	0.0022343	0.682228	-1.46579	3.20147e-08	0.0683914	-14.6217	1.5704e-08	0.0487065	-20.5311	0.00400972	0.712174
11723007_a_at	9236	CCPG1	cell cycle progression 1	NM_004748 /// NM_020739	3.31044e-08	0.00052221	0.74829	-1.33638	0.00609691	0.836811	-1.19501	1.60595e-07	0.309001	-3.23624	2.77961e-08	0.206876	-4.8338	8.88353e-09	0.148564	-6.73109	0.0408538	1.1183	1.1183	8.66325e-07	0.412943	-2.42164	9.36249e-08	0.276466	-3.61708	2.38275e-08	0.198539	-5.0368	4.27446e-07	0.36926	-2.70812	5.69207e-08	0.24722	-4.04498	1.5975e-08	0.177536	-5.63265	8.6548e-05	0.669502	-1.49365	2.64348e-06	0.48079	-2.07991	0.000253342	0.718131
11718943_a_at	6790	AURKA	aurora kinase A	NM_003600 /// NM_198433 /// NM_198434 /// NM_198435 /// NM_198436 /// NM_198437	3.40297e-08	0.00112482	0.680831	-1.46879	0.00819687	0.774264	-1.29155	3.25213e-08	10.5051	10.5051	1.13065e-07	6.74484	6.74484	2.41507e-07	5.36806	5.36806	0.0992123	1.13723	1.13723	1.31539e-08	15.4298	15.4298	3.78167e-08	9.90678	9.90678	7.07358e-08	7.88457	7.88457	1.75424e-08	13.5678	13.5678	5.33799e-08	8.7113	8.7113	1.03811e-07	6.93311	6.93311	0.000530229	0.642056	-1.5575	5.2466e-05	0.510997	-1.95696	0.0134671	0.795876
11720351_a_at	2119	ETV5	ets variant 5	NM_004454	3.42903e-08	0.0968661	1.06941	1.06941	7.63823e-08	2.87029	2.87029	1.02999e-06	1.97556	1.97556	2.09159e-08	3.70518	3.70518	9.06397e-09	4.50978	4.50978	1.13069e-07	2.684	2.684	1.90248e-06	1.84733	1.84733	2.86429e-08	3.4647	3.4647	1.19054e-08	4.21708	4.21708	3.45355e-05	0.688277	-1.4529	0.000294753	1.29087	1.29087	1.14798e-05	1.57119	1.57119	1.64747e-06	1.87551	1.87551	3.28538e-07	2.28279	2.28279	0.00119607	1.21716
11753823_a_at	6279	S100A8	S100 calcium binding protein A8	NM_002964	3.44403e-08	5.8651e-07	0.41986	-2.38175	4.84215e-08	0.267351	-3.74041	1.21197e-05	0.595183	-1.68015	1.42964e-08	0.198314	-5.04251	4.14667e-09	0.136747	-7.31278	2.71946e-05	0.636762	-1.57045	0.000117945	1.41758	1.41758	1.39168e-06	0.472334	-2.11715	1.27374e-07	0.325697	-3.07034	9.48166e-07	2.22623	2.22623	0.000280091	0.741775	-1.34812	2.69978e-06	0.511489	-1.95508	1.43935e-07	0.333198	-3.00122	2.52857e-08	0.229756	-4.35245	8.25485e-05	0.689548
11728054_a_at	81624	DIAPH3	diaphanous homolog 3 (Drosophila)	NM_001042517 /// NM_030932	3.5318e-08	0.0113345	0.830972	-1.20341	0.0500231	1.134	1.134	2.24792e-08	7.01983	7.01983	7.27742e-08	4.95706	4.95706	1.0672e-07	4.48754	4.48754	0.00092426	1.36467	1.36467	1.30632e-08	8.44773	8.44773	3.78575e-08	5.96537	5.96537	5.33154e-08	5.40035	5.40035	3.34908e-08	6.19032	6.19032	1.18554e-07	4.3713	4.3713	1.79753e-07	3.95727	3.95727	0.000507727	0.706151	-1.41613	0.000126978	0.639267	-1.56429	0.101005	0.905283
11754201_s_at	501	ALDH7A1	aldehyde dehydrogenase 7 family, member A1	NM_001182	3.70661e-08	0.00963158	0.860225	-1.16249	0.000185774	0.720764	-1.38742	4.33163e-08	3.92716	3.92716	1.11639e-07	3.21316	3.21316	4.90477e-07	2.48497	2.48497	0.00460374	0.837879	-1.19349	2.32097e-08	4.56527	4.56527	5.41282e-08	3.73525	3.73525	1.97357e-07	2.88874	2.88874	1.20087e-08	5.4486	5.4486	2.55063e-08	4.45799	4.45799	7.87052e-08	3.44769	3.44769	0.00249314	0.818189	-1.22221	2.77906e-05	0.632765	-1.58037	0.000695772	0.773373
11724465_a_at	54443	ANLN	anillin, actin binding protein	NM_018685	3.93949e-08	0.0221969	0.852654	-1.17281	0.816696	1.01269	1.01269	1.79006e-08	7.77582	7.77582	9.26286e-08	4.74737	4.74737	4.67569e-07	3.2764	3.2764	0.016343	1.18769	1.18769	1.14405e-08	9.11955	9.11955	5.17847e-08	5.56776	5.56776	2.20974e-07	3.84259	3.84259	1.85731e-08	7.67837	7.67837	9.72313e-08	4.68787	4.68787	4.98202e-07	3.23534	3.23534	7.86925e-05	0.61053	-1.63792	3.05213e-06	0.421357	-2.37328	0.000385715	0.69015
11724464_a_at	54443	ANLN	anillin, actin binding protein	NM_018685	3.96873e-08	0.936065	0.995315	-1.00471	0.0219058	1.18821	1.18821	1.12563e-08	10.9106	10.9106	7.52373e-08	5.69137	5.69137	6.36618e-07	3.36936	3.36936	0.0196912	1.1938	1.1938	1.11249e-08	10.962	10.962	7.40362e-08	5.71815	5.71815	6.22208e-07	3.38522	3.38522	1.76178e-08	9.18242	9.18242	1.40255e-07	4.78988	4.78988	1.57645e-06	2.83567	2.83567	2.48201e-05	0.521636	-1.91704	7.75347e-07	0.308815	-3.23818	8.5546e-05	0.592013
11758149_s_at	29127	RACGAP1	Rac GTPase activating protein 1	NM_001126103 /// NM_001126104 /// NM_013277	4.12246e-08	0.431611	0.95989	-1.04179	0.0873675	1.10419	1.10419	1.66718e-08	6.92952	6.92952	6.66946e-08	4.64094	4.64094	2.92924e-07	3.31156	3.31156	0.0279294	1.15033	1.15033	1.47105e-08	7.21908	7.21908	5.69972e-08	4.83487	4.83487	2.39819e-07	3.44993	3.44993	2.28274e-08	6.27567	6.27567	9.93237e-08	4.20304	4.20304	4.89537e-07	2.99909	2.99909	0.000171026	0.669736	-1.49313	5.11155e-06	0.477891	-2.09253	0.000440631	0.713552
11719307_a_at	83937	RASSF4	Ras association (RalGDS/AF-6) domain family member 4	NM_032023	4.2226e-08	0.000447546	1.27132	1.27132	1.79868e-06	0.533161	-1.8756	1.10796e-07	0.365828	-2.73352	7.07767e-07	0.478899	-2.08812	1.37721e-08	0.240347	-4.16065	2.64391e-07	0.419377	-2.38449	3.08672e-08	0.287755	-3.47518	1.32133e-07	0.376695	-2.65467	5.42713e-09	0.189054	-5.28951	3.58891e-05	0.686149	-1.45741	0.0211672	0.898225	-1.11331	4.42982e-07	0.450797	-2.2183	0.000238471	1.30908	1.30908	1.91222e-05	0.656995	-1.52208	1.04509e-06	0.501875
11750598_s_at	22974	TPX2	TPX2, microtubule-associated, homolog (Xenopus laevis)	NM_012112	4.22403e-08	0.00239663	0.73605	-1.3586	0.0361659	0.848766	-1.17818	2.71238e-08	9.40782	9.40782	1.81412e-07	5.10501	5.10501	3.58856e-07	4.27875	4.27875	0.0582034	1.15314	1.15314	1.2606e-08	12.7815	12.7815	6.49489e-08	6.93568	6.93568	1.1488e-07	5.81313	5.81313	1.77848e-08	11.0841	11.0841	1.02468e-07	6.01462	6.01462	1.89984e-07	5.04114	5.04114	5.7261e-05	0.542634	-1.84286	1.32621e-05	0.454808	-2.19873	0.0275498	0.838148
11720971_at	7153	TOP2A	topoisomerase (DNA) II alpha 170kDa	NM_001067	4.26869e-08	0.00821366	0.801492	-1.24767	0.487072	0.958612	-1.04317	1.46937e-08	10.2196	10.2196	2.04124e-07	4.46279	4.46279	2.34294e-06	2.69426	2.69426	0.0201911	1.19603	1.19603	8.52801e-09	12.7507	12.7507	8.96957e-08	5.5681	5.5681	7.11304e-07	3.36156	3.36156	1.31921e-08	10.6608	10.6608	1.72908e-07	4.65547	4.65547	1.83115e-06	2.81059	2.81059	6.71591e-06	0.436688	-2.28996	4.04755e-07	0.263636	-3.79311	0.000116583	0.603717
11725712_s_at	5478	PPIA	peptidylprolyl isomerase A (cyclophilin A)	NM_021130	4.42296e-08	0.00270957	1.08044	1.08044	0.0012245	1.09471	1.09471	0.00665301	1.06619	1.06619	4.85475e-08	1.69245	1.69245	1.26329e-08	1.93304	1.93304	0.437666	1.01321	1.01321	0.432675	0.986814	-1.01336	1.25393e-07	1.56645	1.56645	2.66532e-08	1.78913	1.78913	0.145546	0.973949	-1.02675	1.49653e-07	1.54603	1.54603	3.05471e-08	1.7658	1.7658	1.0539e-07	1.58738	1.58738	2.32906e-08	1.81303	1.81303	0.000153081	1.14215
11724965_at	5959	RDH5	retinol dehydrogenase 5 (11-cis/9-cis)	NM_002905	4.45717e-08	4.39432e-05	2.1207	2.1207	0.00467576	1.36838	1.36838	2.03453e-08	0.0632032	-15.822	0.0171817	0.791573	-1.26331	3.40984e-06	0.311415	-3.21115	0.000871729	0.645248	-1.54979	4.81743e-09	0.0298029	-33.5538	9.16968e-06	0.373259	-2.6791	1.78951e-07	0.146845	-6.80989	1.06914e-08	0.0461883	-21.6505	0.000262151	0.578474	-1.72869	8.35422e-07	0.227579	-4.39407	3.45172e-08	12.5243	12.5243	5.36939e-07	4.92721	4.92721	1.26239e-05	0.393413
11757581_x_at	4501	MT1X	metallothionein 1X	NM_005952	4.68503e-08	0.000340735	0.774531	-1.2911	0.000254017	0.763733	-1.30936	2.44599e-08	0.269545	-3.70996	2.99405e-08	0.281558	-3.55166	2.68061e-08	0.274972	-3.63673	0.702783	0.986058	-1.01414	8.92608e-08	0.34801	-2.87348	1.14799e-07	0.363521	-2.75087	1.00013e-07	0.355018	-2.81676	9.66829e-08	0.35293	-2.83342	1.24771e-07	0.368661	-2.71252	1.08495e-07	0.360037	-2.77749	0.260111	1.04457	1.04457	0.590342	1.02014	1.02014	0.52488	0.976609
11717829_s_at	1831	TSC22D3	TSC22 domain family, member 3	NM_001015881 /// NM_004089 /// NM_198057	4.69784e-08	2.67747e-07	0.6524	-1.5328	2.50275e-08	0.529706	-1.88784	6.05179e-08	0.578035	-1.73	8.08351e-09	0.46413	-2.15457	4.89489e-09	0.434008	-2.3041	1.83727e-05	0.811935	-1.23163	0.000394351	0.886013	-1.12865	1.02813e-06	0.711419	-1.40564	3.53557e-07	0.665249	-1.5032	0.00218519	1.09124	1.09124	0.000243426	0.876202	-1.14129	2.37754e-05	0.819337	-1.2205	1.35791e-05	0.802944	-1.24542	2.84684e-06	0.750834	-1.33185	0.00769206	0.935101
11755161_s_at	10769	PLK2	polo-like kinase 2 (Drosophila)	NM_006622	4.90217e-08	0.00553506	1.09201	1.09201	0.397125	1.01918	1.01918	6.42473e-08	1.93994	1.93994	9.81181e-08	1.85385	1.85385	2.20787e-08	2.20868	2.20868	0.016151	0.933302	-1.07146	1.5032e-07	1.77649	1.77649	2.45393e-07	1.69764	1.69764	4.46229e-08	2.02258	2.02258	7.64255e-08	1.90344	1.90344	1.18222e-07	1.81897	1.81897	2.5525e-08	2.16712	2.16712	0.0722	0.955619	-1.04644	0.000793685	1.13853	1.13853	0.000154574	1.1914
11756581_s_at	11098	PRSS23	protease, serine, 23	NM_007173	4.96978e-08	0.00013689	0.842113	-1.18749	2.48808e-07	0.602318	-1.66025	2.12964e-07	1.68269	1.68269	0.576081	0.988245	-1.01189	5.74404e-06	0.742178	-1.34738	2.89045e-06	0.715246	-1.39812	3.88279e-08	1.99817	1.99817	0.000203726	1.17353	1.17353	0.000736764	0.881329	-1.13465	3.65955e-09	2.79369	2.79369	2.86319e-07	1.64074	1.64074	4.53689e-05	1.2322	1.2322	1.86295e-07	0.587301	-1.7027	1.42555e-08	0.441067	-2.26723	7.28001e-06	0.751006
11724966_s_at	1374 /// 5959	CPT1A /// RDH5	carnitine palmitoyltransferase 1A (liver) /// retinol dehydrogenase 5 (11-cis/9-	NM_001031847 /// NM_001876 /// NM_002905	4.9872e-08	0.00171819	1.42341	1.42341	0.0967233	1.13818	1.13818	1.3215e-08	0.0654635	-15.2757	0.00156446	0.697954	-1.43276	3.69085e-06	0.347401	-2.87852	0.0145164	0.799614	-1.2506	6.37677e-09	0.0459904	-21.7436	3.66654e-05	0.490338	-2.03941	6.7255e-07	0.244062	-4.09733	1.00128e-08	0.0575158	-17.3865	0.000305295	0.613218	-1.63074	1.86874e-06	0.305225	-3.27628	3.07864e-08	10.6617	10.6617	2.47258e-07	5.30679	5.30679	4.14222e-05	0.497742
11752832_x_at	1604	CD55	CD55 molecule, decay accelerating factor for complement (Cromer blood group)	NM_000574 /// NM_001114752	4.99048e-08	1.42405e-07	0.585336	-1.70842	9.69002e-07	0.678495	-1.47385	0.128725	1.03447	1.03447	2.62804e-08	0.491238	-2.03567	2.47233e-08	0.487664	-2.05059	0.000256072	1.15915	1.15915	9.87773e-08	1.76731	1.76731	9.85042e-05	0.839241	-1.19155	7.81923e-05	0.833136	-1.20028	5.89684e-07	1.52466	1.52466	2.86008e-06	0.724011	-1.38119	2.50709e-06	0.718745	-1.39131	1.98936e-08	0.474869	-2.10585	1.87664e-08	0.471415	-2.12128	0.717496	0.992726
11728500_a_at	7850	IL1R2	interleukin 1 receptor, type II	NM_004633 /// NM_173343	5.06029e-08	7.26968e-07	0.182151	-5.48995	5.05423e-08	0.0696135	-14.365	3.86959e-06	3.60785	3.60785	0.539835	1.0537	1.0537	0.000216308	0.528942	-1.89057	2.08065e-05	0.382175	-2.6166	2.56058e-08	19.8069	19.8069	6.0752e-07	5.78478	5.78478	1.14513e-05	2.90387	2.90387	4.8175e-09	51.8268	51.8268	4.50023e-08	15.1365	15.1365	2.57532e-07	7.59827	7.59827	4.94134e-06	0.292059	-3.42396	3.56543e-07	0.146609	-6.82087	0.000139336	0.501983
11728232_a_at	9076	CLDN1	claudin 1	NM_021101	5.44679e-08	0.0445201	0.904734	-1.1053	0.000222531	1.36501	1.36501	3.63234e-07	2.55982	2.55982	2.37006e-08	4.41715	4.41715	5.1758e-08	3.68198	3.68198	4.6181e-05	1.50875	1.50875	1.98906e-07	2.82937	2.82937	1.60472e-08	4.88226	4.88226	3.32669e-08	4.06968	4.06968	3.91854e-06	1.87531	1.87531	9.64614e-08	3.23597	3.23597	2.63144e-07	2.69739	2.69739	9.00355e-06	1.72557	1.72557	9.32171e-05	1.43837	1.43837	0.00367157	0.833565
11756072_s_at	6288 /// 6289	SAA1 /// SAA2	serum amyloid A1 /// serum amyloid A2	NM_000331 /// NM_001127380 /// NM_030754 /// NM_199161	5.61405e-08	3.12373e-06	1.26998	1.26998	0.628849	1.00739	1.00739	1.0763e-06	0.751069	-1.33144	6.46173e-07	0.731988	-1.36614	1.3432e-07	0.666116	-1.50124	3.75494e-06	0.793234	-1.26066	2.90004e-08	0.591404	-1.69089	2.17893e-08	0.57638	-1.73497	8.4692e-09	0.524511	-1.90654	9.26047e-07	0.745561	-1.34127	5.62665e-07	0.72662	-1.37623	1.20687e-07	0.661231	-1.51233	0.125383	0.974595	-1.02607	0.000165474	0.88689	-1.12754	0.000619523	0.910009
11736479_s_at	554282 /// 653820 /// 728833 /// 729533	FAM72A /// FAM72B /// FAM72C /// FAM72D	family with sequence similarity 72, member A /// family with sequence similarity	NM_001100910 /// NM_001123168 /// NM_207418	5.64687e-08	0.000544796	0.673206	-1.48543	0.0986131	0.890754	-1.12265	2.89639e-08	8.60483	8.60483	2.99802e-07	4.2825	4.2825	2.79673e-06	2.71199	2.71199	0.00323195	1.32315	1.32315	1.05574e-08	12.7819	12.7819	7.1468e-08	6.36136	6.36136	3.87028e-07	4.02848	4.02848	2.11809e-08	9.66017	9.66017	1.90111e-07	4.80773	4.80773	1.46363e-06	3.04461	3.04461	2.25873e-05	0.497686	-2.0093	1.18013e-06	0.315171	-3.17288	0.00024897	0.633273
11728272_x_at	27309	ZNF330	zinc finger protein 330	NM_014487	5.76577e-08	1.54492e-07	2.01356	2.01356	1.20774e-05	1.39738	1.39738	0.000610207	0.846387	-1.18149	2.51623e-08	2.58208	2.58208	2.2165e-07	1.93236	1.93236	7.23425e-06	0.693986	-1.44095	4.31631e-08	0.420344	-2.379	6.67413e-05	1.28235	1.28235	0.1576	0.959678	-1.04202	1.12106e-06	0.605696	-1.65099	3.36845e-07	1.84781	1.84781	1.45263e-05	1.38285	1.38285	9.55158e-09	3.05072	3.05072	5.77151e-08	2.28308	2.28308	2.77551e-05	0.748374
11725842_a_at	80119	PIF1	PIF1 5'-to-3' DNA helicase homolog (S. cerevisiae)	NM_025049	5.81897e-08	2.11712e-05	0.385563	-2.59361	2.9414e-05	0.406449	-2.46033	3.20527e-07	6.97663	6.97663	5.66923e-07	5.84038	5.84038	8.95921e-07	5.12303	5.12303	0.53408	1.05417	1.05417	2.96488e-08	18.0946	18.0946	4.32914e-08	15.1476	15.1476	5.81522e-08	13.2871	13.2871	3.3092e-08	17.1648	17.1648	4.86677e-08	14.3693	14.3693	6.5763e-08	12.6044	12.6044	0.0679845	0.837135	-1.19455	0.00835722	0.734313	-1.36182	0.152484	0.877174
11723565_a_at	1058	CENPA	centromere protein A	NM_001042426 /// NM_001809	5.86257e-08	0.978995	0.997576	-1.00243	0.133007	1.16604	1.16604	3.23817e-08	23.4233	23.4233	6.01602e-08	17.168	17.168	2.8039e-07	8.98913	8.98913	0.128053	1.16887	1.16887	3.22332e-08	23.4802	23.4802	5.98546e-08	17.2097	17.2097	2.78554e-07	9.01097	9.01097	4.36369e-08	20.0879	20.0879	8.38058e-08	14.7234	14.7234	4.31532e-07	7.70912	7.70912	0.0126144	0.732946	-1.36436	3.66685e-05	0.383768	-2.60574	0.00033252	0.523597
11746917_s_at	244 /// 653145 /// 728113	ANXA8 /// ANXA8L1 /// ANXA8L2	annexin A8 /// annexin A8-like 1 /// annexin A8-like 2	NM_001040084 /// NM_001098845 /// NM_001630	5.99017e-08	0.00392016	1.19111	1.19111	0.643851	0.981445	-1.01891	1.96637e-08	4.44835	4.44835	8.56318e-08	3.21129	3.21129	4.42238e-07	2.42428	2.42428	0.00238108	0.823972	-1.21363	4.14132e-08	3.73461	3.73461	2.25421e-07	2.69603	2.69603	1.62902e-06	2.03531	2.03531	1.82508e-08	4.53245	4.53245	7.78695e-08	3.272	3.272	3.9052e-07	2.47012	2.47012	0.00014852	0.721905	-1.38522	4.12514e-06	0.544985	-1.83491	0.000336173	0.754926
11719671_a_at	10231	RCAN2	regulator of calcineurin 2	NM_005822	6.16185e-08	3.16105e-07	3.22013	3.22013	9.0686e-07	2.66236	2.66236	2.06052e-06	0.426421	-2.3451	0.000639926	0.732356	-1.36546	0.000124419	0.657214	-1.52157	0.00745941	0.826784	-1.20951	1.20484e-08	0.132423	-7.55153	7.74102e-08	0.22743	-4.39695	5.08037e-08	0.204095	-4.89967	2.17549e-08	0.160167	-6.24348	1.75695e-07	0.275078	-3.63533	1.08714e-07	0.246854	-4.05097	2.93747e-05	1.71745	1.71745	0.000105019	1.54123	1.54123	0.0651473	0.897397
11758529_s_at	1058	CENPA	centromere protein A	NM_001042426 /// NM_001809	6.71209e-08	0.494073	0.939874	-1.06397	0.924285	1.00848	1.00848	3.79823e-08	19.2655	19.2655	7.7379e-08	13.8175	13.8175	6.15074e-07	6.38333	6.38333	0.439864	1.07299	1.07299	3.35549e-08	20.498	20.498	6.73181e-08	14.7015	14.7015	5.05936e-07	6.79169	6.79169	3.86364e-08	19.1036	19.1036	7.88801e-08	13.7014	13.7014	6.31962e-07	6.32967	6.32967	0.00796751	0.717217	-1.39428	1.29488e-05	0.331335	-3.0181	0.000101055	0.461973
11732012_x_at	388121	TNFAIP8L3	tumor necrosis factor, alpha-induced protein 8-like 3	NM_207381	6.75815e-08	0.000111475	1.22817	1.22817	0.0700505	1.05208	1.05208	1.52124e-07	0.529975	-1.88688	4.91858e-07	0.593767	-1.68416	1.4938e-07	0.528947	-1.89055	0.000532919	0.85662	-1.16738	2.85306e-08	0.431516	-2.31741	6.79499e-08	0.483457	-2.06844	2.81398e-08	0.430679	-2.32192	9.61708e-08	0.503743	-1.98514	2.83092e-07	0.564377	-1.77187	9.45619e-08	0.502765	-1.989	0.00263887	1.12037	1.12037	0.935647	0.99806	-1.00194	0.00242585	0.890832
11758279_s_at	23603	CORO1C	coronin, actin binding protein, 1C	NM_014325	7.18561e-08	0.417602	0.980546	-1.01984	5.90761e-06	1.39769	1.39769	3.30754e-07	1.72512	1.72512	1.28012e-07	1.89561	1.89561	1.48548e-08	2.50243	2.50243	4.2277e-06	1.42542	1.42542	2.6796e-07	1.75934	1.75934	1.06883e-07	1.93322	1.93322	1.30863e-08	2.55207	2.55207	8.62164e-05	1.23427	1.23427	1.02465e-05	1.35625	1.35625	2.23468e-07	1.7904	1.7904	0.00584572	1.09883	1.09883	3.18434e-06	1.45058	1.45058	1.7579e-05	1.32011
11722778_s_at	5168	ENPP2	ectonucleotide pyrophosphatase/phosphodiesterase 2	NM_001040092 /// NM_001130863 /// NM_006209	7.20958e-08	1.8351e-07	0.181786	-5.50097	8.91678e-08	0.145967	-6.85086	0.0496592	1.1697	1.1697	8.06354e-08	0.141269	-7.07871	4.70119e-08	0.117394	-8.51833	0.0139244	0.802961	-1.24539	1.08645e-07	6.4345	6.4345	0.0075851	0.777114	-1.28681	0.000479802	0.64578	-1.54851	5.58786e-08	8.01346	8.01346	0.627079	0.967811	-1.03326	0.0143598	0.804249	-1.2434	5.09091e-08	0.120773	-8.27999	3.08313e-08	0.100362	-9.96392	0.0274821	0.830997
11722583_a_at	3485	IGFBP2	insulin-like growth factor binding protein 2, 36kDa	NM_000597	7.35433e-08	7.27991e-08	0.275899	-3.62452	2.52198e-08	0.214852	-4.65437	0.0204063	1.13802	1.13802	1.03586e-06	0.438656	-2.27969	4.8818e-07	0.392396	-2.54845	0.000924848	0.778734	-1.28414	4.11183e-08	4.12478	4.12478	3.00336e-05	1.58991	1.58991	0.00014336	1.42224	1.42224	1.55639e-08	5.29678	5.29678	2.42113e-06	2.04167	2.04167	6.56621e-06	1.82635	1.82635	4.36339e-07	0.385455	-2.59434	2.26083e-07	0.344805	-2.90019	0.0358032	0.894541
11730264_a_at	81610	FAM83D	family with sequence similarity 83, member D	NM_030919	7.41349e-08	0.00200761	0.665405	-1.50284	0.00347323	0.694426	-1.44004	6.08873e-08	12.3299	12.3299	2.4575e-07	7.29947	7.29947	1.75566e-06	4.16596	4.16596	0.605191	1.04361	1.04361	2.48107e-08	18.5299	18.5299	8.09097e-08	10.97	10.97	3.96343e-07	6.26078	6.26078	2.70942e-08	17.7555	17.7555	9.00735e-08	10.5115	10.5115	4.55866e-07	5.99914	5.99914	0.000538044	0.592016	-1.68914	8.77925e-06	0.337876	-2.95967	0.000373236	0.570721
11744763_x_at	440	ASNS	asparagine synthetase	NM_001673 /// NM_133436 /// NM_183356	7.51168e-08	0.0020856	1.23558	1.23558	2.34225e-07	2.85347	2.85347	1.49205e-06	0.464179	-2.15434	2.64056e-06	0.498207	-2.0072	0.0528844	1.10356	1.10356	8.9315e-07	2.30941	2.30941	3.52244e-07	0.375677	-2.66186	5.50012e-07	0.403217	-2.48006	0.032906	0.893148	-1.11964	8.81709e-09	0.162672	-6.14734	1.11836e-08	0.174597	-5.72747	4.21254e-07	0.386742	-2.5857	0.134886	1.07331	1.07331	7.29698e-07	2.37744	2.37744	1.20894e-06	2.21506
11725137_x_at	9145	SYNGR1	synaptogyrin 1	NM_004711 /// NM_145731 /// NM_145738	7.8579e-08	0.000263503	0.810156	-1.23433	6.8032e-06	0.67081	-1.49074	1.87512e-07	2.08084	2.08084	1.84703e-06	1.64602	1.64602	3.9353e-06	1.5501	1.5501	0.000478294	0.828001	-1.20773	4.15678e-08	2.56845	2.56845	2.28411e-07	2.03173	2.03173	3.86669e-07	1.91334	1.91334	1.39722e-08	3.10199	3.10199	5.59076e-08	2.45378	2.45378	8.45109e-08	2.31079	2.31079	0.00014507	0.791035	-1.26417	3.9801e-05	0.744939	-1.34239	0.0723349	0.941727
11733864_a_at	332	BIRC5	baculoviral IAP repeat-containing 5	NM_001012270 /// NM_001012271 /// NM_001168	8.13697e-08	0.00312516	0.749586	-1.33407	0.00492919	0.769381	-1.29975	5.69708e-08	7.13287	7.13287	3.25347e-07	4.33474	4.33474	1.73599e-06	3.02163	3.02163	0.681883	1.02641	1.02641	2.51472e-08	9.51574	9.51574	1.11765e-07	5.78284	5.78284	4.40008e-07	4.03106	4.03106	2.69585e-08	9.27092	9.27092	1.22194e-07	5.63406	5.63406	4.92212e-07	3.92735	3.92735	0.000174306	0.607713	-1.64551	7.66845e-06	0.42362	-2.36061	0.00099901	0.697073
11725349_s_at	7027	TFDP1	transcription factor Dp-1	NM_007111 /// NR_026580	8.17465e-08	0.00033584	1.12568	1.12568	8.44577e-08	1.63616	1.63616	3.54371e-08	1.76728	1.76728	5.83531e-08	1.68846	1.68846	2.15012e-08	1.85724	1.85724	4.34451e-07	1.45348	1.45348	1.42405e-07	1.56996	1.56996	2.68728e-07	1.49994	1.49994	7.63923e-08	1.64988	1.64988	0.00313838	1.08014	1.08014	0.100239	1.03197	1.03197	0.000230843	1.13512	1.13512	0.0305617	0.955403	-1.04668	0.0221265	1.05091	1.05091	0.00107374	1.09996
11738247_a_at	7138	TNNT1	troponin T type 1 (skeletal, slow)	NM_001126132 /// NM_001126133 /// NM_003283	8.24847e-08	0.4985	0.955869	-1.04617	0.00729456	1.28319	1.28319	1.42586e-07	5.71849	5.71849	1.02089e-07	6.32312	6.32312	5.20413e-08	7.88257	7.88257	0.00333025	1.34243	1.34243	1.2244e-07	5.98251	5.98251	8.83779e-08	6.61505	6.61505	4.57366e-08	8.24649	8.24649	3.57288e-07	4.45648	4.45648	2.42581e-07	4.92767	4.92767	1.12174e-07	6.14296	6.14296	0.159894	1.10573	1.10573	0.00217581	1.37843	1.37843	0.012558	1.24663
11721141_x_at	6920	TCEA3	transcription elongation factor A (SII), 3	NM_003196	8.39253e-08	0.0133694	0.885067	-1.12986	0.050442	0.917625	-1.08977	2.31738e-07	2.46784	2.46784	1.24394e-07	2.72588	2.72588	1.62503e-07	2.6086	2.6086	0.344666	1.03679	1.03679	1.08887e-07	2.78831	2.78831	6.26816e-08	3.07985	3.07985	7.95237e-08	2.94735	2.94735	1.34846e-07	2.68937	2.68937	7.61635e-08	2.97058	2.97058	9.74014e-08	2.84278	2.84278	0.0302294	1.10456	1.10456	0.166376	1.05704	1.05704	0.258404	0.956979
11740442_s_at	200315 /// 9582	APOBEC3A /// APOBEC3B	apolipoprotein B mRNA editing enzyme, catalytic polypeptide-like 3A /// apolipop	NM_004900 /// NM_145699	8.85361e-08	0.00286341	0.767883	-1.30228	0.0445424	0.871084	-1.14799	8.31564e-08	5.25905	5.25905	2.35766e-07	4.02953	4.02953	6.36835e-07	3.25139	3.25139	0.0599665	1.1344	1.1344	3.44364e-08	6.84876	6.84876	8.38118e-08	5.24758	5.24758	1.91488e-07	4.23422	4.23422	5.16248e-08	6.03735	6.03735	1.34339e-07	4.62587	4.62587	3.29953e-07	3.73257	3.73257	0.00274948	0.766209	-1.30513	0.000117742	0.618247	-1.61748	0.00765265	0.806891
11715796_s_at	4060	LUM	lumican	NM_002345	8.87459e-08	0.000153535	0.567382	-1.76248	1.71136e-05	0.435008	-2.29881	5.99633e-08	8.72929	8.72929	0.444149	1.0567	1.0567	0.0209144	0.811163	-1.2328	0.00758344	0.766693	-1.3043	1.49582e-08	15.3852	15.3852	9.10843e-05	1.86241	1.86241	0.00181707	1.42966	1.42966	8.58777e-09	20.067	20.067	1.17863e-05	2.42915	2.42915	9.00707e-05	1.86471	1.86471	6.99397e-08	0.121052	-8.2609	3.45717e-08	0.0929243	-10.7614	0.00774449	0.767638
11719021_at	57590	WDFY1	WD repeat and FYVE domain containing 1	NM_020830	8.91848e-08	2.47115e-05	1.25707	1.25707	6.03762e-05	1.21629	1.21629	3.2825e-08	2.01757	2.01757	2.80911e-08	2.05531	2.05531	5.0258e-08	1.92242	1.92242	0.14553	0.967557	-1.03353	3.44845e-07	1.60498	1.60498	2.74392e-07	1.635	1.635	6.53838e-07	1.52928	1.52928	2.30948e-07	1.65879	1.65879	1.86429e-07	1.68982	1.68982	4.19429e-07	1.58056	1.58056	0.383688	1.01871	1.01871	0.0498317	0.952837	-1.0495	0.0146937	0.935342
11756374_a_at	8460	TPST1	tyrosylprotein sulfotransferase 1	NM_003596	8.92929e-08	2.4458e-05	0.724221	-1.38079	3.55149e-07	0.51543	-1.94013	0.000497126	0.828041	-1.20767	3.09068e-07	0.507415	-1.97077	8.94659e-09	0.29286	-3.41461	1.80358e-05	0.711702	-1.40508	0.00292617	1.14335	1.14335	1.38846e-05	0.700636	-1.42728	5.53353e-08	0.404379	-2.47293	2.58362e-06	1.60651	1.60651	0.592941	0.984451	-1.01579	9.12798e-07	0.568185	-1.75999	2.1327e-06	0.61279	-1.63188	2.4265e-08	0.353678	-2.82743	1.07818e-06	0.57716
11744541_a_at	57007	CXCR7	chemokine (C-X-C motif) receptor 7	NM_020311	8.99847e-08	0.650316	1.01327	1.01327	0.0233032	0.919841	-1.08714	8.87406e-08	2.29939	2.29939	5.20409e-07	1.85633	1.85633	9.26325e-08	2.28571	2.28571	0.0128262	0.907796	-1.10157	9.76017e-08	2.26928	2.26928	5.91387e-07	1.83203	1.83203	1.01952e-07	2.25578	2.25578	5.0147e-08	2.49977	2.49977	2.45039e-07	2.0181	2.0181	5.21432e-08	2.48489	2.48489	0.000243542	0.807315	-1.23867	0.836147	0.994048	-1.00599	0.00028461	1.2313
11739877_x_at	682	BSG	basigin (Ok blood group)	NM_001728 /// NM_198589 /// NM_198591	9.02818e-08	5.20665e-05	0.795929	-1.25639	1.70141e-06	0.663299	-1.50762	8.60812e-08	0.507453	-1.97063	2.43345e-08	0.432504	-2.31212	1.75332e-08	0.412549	-2.42395	0.000185165	0.833364	-1.19996	9.87096e-07	0.637561	-1.56848	1.62274e-07	0.543395	-1.84028	1.04025e-07	0.518324	-1.9293	2.07539e-05	0.765045	-1.30711	1.33665e-06	0.65205	-1.53362	7.18614e-07	0.621966	-1.60781	0.000382092	0.852304	-1.17329	9.06086e-05	0.812979	-1.23004	0.0795299	0.953861
11727270_a_at	84675	TRIM55	tripartite motif-containing 55	NM_033058 /// NM_184085 /// NM_184086 /// NM_184087	9.4648e-08	9.95437e-07	0.307344	-3.25368	0.0221815	0.835247	-1.19725	1.33632e-06	3.0726	3.0726	2.83263e-06	2.68689	2.68689	1.81336e-06	2.9038	2.9038	2.64792e-06	2.71763	2.71763	1.85468e-08	9.99725	9.99725	2.65537e-08	8.74227	8.74227	2.15175e-08	9.44803	9.44803	5.53451e-07	3.67867	3.67867	1.05423e-06	3.21688	3.21688	7.20053e-07	3.47657	3.47657	0.0626986	0.874468	-1.14355	0.373708	0.945063	-1.05813	0.234873	1.08073
11752549_x_at	216	ALDH1A1	aldehyde dehydrogenase 1 family, member A1	NM_000689	9.50265e-08	2.8297e-08	6.78239	6.78239	8.9806e-07	2.91905	2.91905	0.000304705	1.47722	1.47722	2.20236e-08	7.36181	7.36181	9.45647e-08	4.77831	4.77831	3.69471e-06	0.430387	-2.32349	1.1033e-07	0.217803	-4.59131	0.169257	1.08543	1.08543	0.000547629	0.704518	-1.41941	1.28768e-05	0.506062	-1.97604	2.13883e-06	2.52199	2.52199	8.27382e-05	1.63694	1.63694	8.07205e-08	4.98356	4.98356	5.21843e-07	3.23466	3.23466	0.000172995	0.649067
11733025_at	9635	CLCA2	chloride channel accessory 2	NM_006536	9.55008e-08	0.0351287	0.758598	-1.31822	0.00126857	0.559632	-1.78689	1.34821e-07	17.5287	17.5287	2.58346e-07	13.0343	13.0343	4.39564e-07	10.4651	10.4651	0.0245344	0.737719	-1.35553	7.78426e-08	23.1067	23.1067	1.40563e-07	17.1821	17.1821	2.26829e-07	13.7953	13.7953	4.48219e-08	31.3218	31.3218	7.66787e-08	23.2908	23.2908	1.18015e-07	18.6999	18.6999	0.0271437	0.743598	-1.34481	0.00231432	0.597025	-1.67497	0.074792	0.802887
11716710_a_at	133	ADM	adrenomedullin	NM_001124	9.70743e-08	2.09129e-08	2.69947	2.69947	5.78001e-07	1.76659	1.76659	0.441304	0.978895	-1.02156	7.6111e-07	1.7216	1.7216	1.37769e-07	2.06301	2.06301	3.29197e-06	0.65442	-1.52807	1.84173e-08	0.362625	-2.75767	2.32461e-06	0.637756	-1.568	4.65338e-05	0.764229	-1.30851	4.64546e-07	0.554116	-1.80467	0.357364	0.974536	-1.02613	0.000969435	1.1678	1.1678	6.05655e-07	1.75872	1.75872	1.15876e-07	2.10749	2.10749	0.000426458	1.19831
11723151_s_at	79783	C7orf10	chromosome 7 open reading frame 10	NM_024728	9.75268e-08	0.0722628	0.873681	-1.14458	0.0191486	0.821206	-1.21772	4.19268e-08	8.31353	8.31353	5.71387e-07	3.91987	3.91987	1.34873e-06	3.26007	3.26007	0.356356	0.939938	-1.0639	2.89804e-08	9.51552	9.51552	3.26352e-07	4.48661	4.48661	7.10543e-07	3.73142	3.73142	2.46434e-08	10.1236	10.1236	2.56578e-07	4.77331	4.77331	5.40912e-07	3.96985	3.96985	1.91174e-05	0.471505	-2.12087	5.32221e-06	0.39214	-2.55011	0.0248727	0.831678
11722993_x_at	10226	PLIN3	perilipin 3	NM_001164189 /// NM_001164194 /// NM_005817	9.76283e-08	0.000206711	0.738404	-1.35427	2.68316e-05	0.647441	-1.54454	1.56716e-07	2.8323	2.8323	5.90411e-06	1.75754	1.75754	1.76448e-06	1.99847	1.99847	0.0134987	0.876811	-1.1405	3.4087e-08	3.8357	3.8357	4.64938e-07	2.38019	2.38019	2.04442e-07	2.70647	2.70647	1.95164e-08	4.37461	4.37461	2.00811e-07	2.7146	2.7146	9.76285e-08	3.08672	3.08672	1.56475e-05	0.620536	-1.61151	9.45689e-05	0.705598	-1.41724	0.0148733	1.13708
11726617_s_at	983	CDC2	cell division cycle 2, G1 to S and G2 to M	NM_001130829 /// NM_001786 /// NM_033379	9.98494e-08	0.0868196	1.13842	1.13842	0.00132266	1.43039	1.43039	2.06774e-08	11.4398	11.4398	1.6995e-07	5.54247	5.54247	7.80572e-07	3.76236	3.76236	0.0113425	1.25647	1.25647	2.86681e-08	10.0488	10.0488	2.71564e-07	4.86857	4.86857	1.43608e-06	3.3049	3.3049	5.34192e-08	7.99763	7.99763	6.85182e-07	3.87479	3.87479	5.00616e-06	2.6303	2.6303	2.68757e-05	0.484492	-2.06402	2.20084e-06	0.328884	-3.04058	0.000875543	0.678824
11734084_a_at	203328	SUSD3	sushi domain containing 3	NM_145006	1.00122e-07	3.51502e-05	1.57832	1.57832	0.00233706	1.2351	1.2351	1.02929e-06	2.30346	2.30346	1.59299e-08	5.36409	5.36409	7.5003e-08	3.65477	3.65477	0.00108851	0.782538	-1.27789	0.000102741	1.45943	1.45943	1.05823e-07	3.3986	3.3986	9.91693e-07	2.3156	2.3156	5.74725e-06	1.865	1.865	3.55603e-08	4.34304	4.34304	2.16501e-07	2.95909	2.95909	9.531e-07	2.32871	2.32871	3.29086e-05	1.58665	1.58665	9.44934e-05	0.681341
11723091_s_at	57600	FNIP2	folliculin interacting protein 2	NM_020840	1.01025e-07	8.12882e-07	1.64341	1.64341	3.08095e-08	2.36456	2.36456	0.00408764	0.897838	-1.11379	0.00801687	1.09772	1.09772	8.76526e-07	1.63313	1.63313	5.10766e-06	1.43881	1.43881	2.53238e-07	0.546326	-1.83041	2.77727e-06	0.667952	-1.49711	0.801811	0.993742	-1.0063	1.52181e-08	0.379707	-2.63361	6.11117e-08	0.464239	-2.15407	4.61967e-06	0.690669	-1.44787	0.00015504	1.22262	1.22262	2.69467e-07	1.81895	1.81895	3.04597e-06	1.48775
11748279_s_at	7108	TM7SF2	transmembrane 7 superfamily member 2	NM_003273	1.01394e-07	0.00239268	1.14562	1.14562	6.66539e-05	0.768001	-1.30208	3.72048e-08	0.389522	-2.56725	6.00898e-05	0.764285	-1.30841	1.5384e-07	0.475577	-2.10271	6.02772e-06	0.67038	-1.49169	1.66316e-08	0.34001	-2.94109	5.61648e-06	0.667136	-1.49895	5.6483e-08	0.415125	-2.40891	2.63812e-07	0.50719	-1.97165	0.863618	0.995161	-1.00486	2.07866e-06	0.619239	-1.61489	2.75311e-07	1.96211	1.96211	0.000317988	1.22092	1.22092	2.20725e-06	0.62225
11758261_s_at	55165	CEP55	centrosomal protein 55kDa	NM_001127182 /// NM_018131	1.03981e-07	0.0405636	0.841596	-1.18822	0.386076	1.06391	1.06391	3.43776e-08	10.3875	10.3875	5.42406e-07	4.36331	4.36331	9.92134e-07	3.78333	3.78333	0.0122725	1.26415	1.26415	2.24776e-08	12.3426	12.3426	2.80923e-07	5.18457	5.18457	4.81538e-07	4.49542	4.49542	4.03523e-08	9.76354	9.76354	6.99898e-07	4.10122	4.10122	1.3156e-06	3.55607	3.55607	1.22802e-05	0.420054	-2.38064	5.04307e-06	0.36422	-2.7456	0.0749202	0.867077
11722311_a_at	27235	COQ2	coenzyme Q2 homolog, prenyltransferase (yeast)	NM_015697	1.04655e-07	0.000100166	1.49862	1.49862	0.00223107	1.25487	1.25487	2.01069e-07	3.2225	3.2225	2.25555e-08	5.41022	5.41022	8.4088e-08	3.87462	3.87462	0.00724931	0.837351	-1.19424	2.4871e-06	2.15031	2.15031	1.15773e-07	3.61013	3.61013	6.94479e-07	2.58546	2.58546	7.24615e-07	2.56799	2.56799	5.34552e-08	4.31137	4.31137	2.50929e-07	3.08766	3.08766	2.4352e-05	1.67889	1.67889	0.00610425	1.20236	1.20236	0.000292112	0.716168
11728521_a_at	419	ART3	ADP-ribosyltransferase 3	NM_001130016 /// NM_001130017 /// NM_001179	1.09567e-07	7.00471e-08	9.44067	9.44067	1.54989e-05	2.4608	2.4608	8.06014e-07	4.43325	4.43325	1.63571e-08	17.5285	17.5285	3.04041e-08	13.2201	13.2201	1.4756e-06	0.26066	-3.83642	4.25637e-05	0.469591	-2.12951	0.000132471	1.8567	1.8567	0.00332231	1.40034	1.40034	0.000175152	1.80155	1.80155	1.55818e-07	7.12309	7.12309	3.92206e-07	5.37228	5.37228	1.29419e-06	3.95388	3.95388	5.01008e-06	2.98204	2.98204	0.00763808	0.754206
11752503_x_at	501	ALDH7A1	aldehyde dehydrogenase 7 family, member A1	NM_001182	1.11536e-07	0.702759	1.02133	1.02133	0.0233072	0.852691	-1.17276	1.10595e-07	4.62076	4.62076	1.14442e-07	4.58049	4.58049	6.89885e-07	3.08063	3.08063	0.0140857	0.834884	-1.19777	1.20141e-07	4.52426	4.52426	1.24379e-07	4.48483	4.48483	7.71875e-07	3.01629	3.01629	6.12482e-08	5.41903	5.41903	6.31765e-08	5.3718	5.3718	3.14101e-07	3.61283	3.61283	0.87358	0.991285	-1.00879	0.000253035	0.666694	-1.49994	0.000285343	0.672555
11720922_a_at	10866	HCP5	HLA complex P5	NM_006674	1.12649e-07	0.000226044	1.2883	1.2883	0.162361	1.05274	1.05274	5.32982e-07	0.487031	-2.05326	5.02515e-07	0.483553	-2.06803	1.5961e-07	0.414331	-2.41353	0.000773197	0.817154	-1.22376	8.84709e-08	0.378041	-2.64522	8.46801e-08	0.375341	-2.66424	3.5332e-08	0.32161	-3.10935	3.53718e-07	0.462631	-2.16155	3.34779e-07	0.459327	-2.1771	1.13842e-07	0.393574	-2.54082	0.831622	0.992859	-1.00719	0.00242996	0.850729	-1.17546	0.00304051	0.856848
11741032_a_at	3161	HMMR	hyaluronan-mediated motility receptor (RHAMM)	NM_001142556 /// NM_001142557 /// NM_012484 /// NM_012485	1.14073e-07	0.947352	1.00596	1.00596	0.762196	1.0277	1.0277	5.6546e-08	16.4949	16.4949	1.43953e-07	10.986	10.986	8.0687e-07	6.01011	6.01011	0.812504	1.02162	1.02162	5.72667e-08	16.3973	16.3973	1.46098e-07	10.921	10.921	8.22893e-07	5.97452	5.97452	5.99515e-08	16.0503	16.0503	1.54134e-07	10.6899	10.6899	8.83736e-07	5.84811	5.84811	0.00328919	0.666024	-1.50145	2.34864e-05	0.364361	-2.74453	0.000426359	0.547069
11723553_at	2153	F5	coagulation factor V (proaccelerin, labile factor)	NM_000130	1.15043e-07	1.22873e-05	0.43603	-2.29342	9.61457e-07	0.277971	-3.59749	7.65856e-07	3.78228	3.78228	2.86218e-05	2.04897	2.04897	0.0705059	1.14946	1.14946	0.000393059	0.637505	-1.56861	4.26869e-08	8.67435	8.67435	3.1212e-07	4.69915	4.69915	4.96084e-06	2.6362	2.6362	1.37692e-08	13.6067	13.6067	6.81476e-08	7.37116	7.37116	5.21066e-07	4.13519	4.13519	7.04013e-05	0.54173	-1.84594	1.47423e-06	0.303908	-3.29047	9.81705e-05	0.560996
11721291_a_at	2152	F3	coagulation factor III (thromboplastin, tissue factor)	NM_001993	1.17935e-07	3.48468e-05	1.73377	1.73377	3.02914e-06	2.30904	2.30904	3.40573e-06	2.27127	2.27127	1.93621e-08	7.0815	7.0815	2.74765e-08	6.33548	6.33548	0.0012716	1.33181	1.33181	0.00172394	1.31002	1.31002	1.38937e-07	4.08446	4.08446	2.26993e-07	3.65417	3.65417	0.754371	0.98364	-1.01663	5.38399e-07	3.06686	3.06686	1.00128e-06	2.74377	2.74377	4.93654e-07	3.11786	3.11786	9.09598e-07	2.7894	2.7894	0.0690823	0.894651
11716308_s_at	79901	CYBRD1	cytochrome b reductase 1	NM_001127383 /// NM_024843	1.18151e-07	1.3761e-06	1.63043	1.63043	6.7025e-05	1.2851	1.2851	4.34813e-07	0.552283	-1.81067	0.00349098	0.887135	-1.12722	1.73019e-05	0.727984	-1.37366	9.02821e-05	0.788199	-1.26871	1.20768e-08	0.338735	-2.95216	3.75238e-07	0.544112	-1.83786	7.02233e-08	0.446499	-2.23965	5.32638e-08	0.429758	-2.32689	7.02317e-06	0.690323	-1.4486	5.63629e-07	0.56648	-1.76529	1.65252e-06	1.60631	1.60631	3.86391e-05	1.31814	1.31814	0.000254501	0.820601
11735324_s_at	554282 /// 653820 /// 728833 /// 729533	FAM72A /// FAM72B /// FAM72C /// FAM72D	family with sequence similarity 72, member A /// family with sequence similarity	NM_001100910 /// NM_001123168 /// NM_207418	1.18869e-07	0.0035746	0.714655	-1.39928	0.965353	0.99672	-1.00329	4.53907e-08	11.5349	11.5349	5.31751e-07	5.04234	5.04234	9.11598e-06	2.71591	2.71591	0.00374856	1.39469	1.39469	2.10322e-08	16.1405	16.1405	1.73116e-07	7.05563	7.05563	1.65948e-06	3.80031	3.80031	4.50282e-08	11.5728	11.5728	5.25385e-07	5.05893	5.05893	8.94291e-06	2.72484	2.72484	2.72268e-05	0.437139	-2.2876	1.03395e-06	0.235452	-4.24715	0.000142407	0.538621
11736293_a_at	26010	SPATS2L	spermatogenesis associated, serine-rich 2-like	NM_001100422 /// NM_001100423 /// NM_001100424 /// NM_015535	1.20132e-07	0.0268337	0.94372	-1.05964	0.49675	0.985727	-1.01448	4.49275e-05	1.23098	1.23098	1.46732e-06	1.4528	1.4528	3.06973e-08	2.04488	2.04488	0.0709816	1.04451	1.04451	1.08419e-05	1.30439	1.30439	6.24609e-07	1.53944	1.53944	1.92735e-08	2.16683	2.16683	3.05965e-05	1.2488	1.2488	1.17354e-06	1.47384	1.47384	2.72557e-08	2.07449	2.07449	0.000161878	1.1802	1.1802	2.37803e-07	1.66119	1.66119	2.47494e-06	1.40754
11744862_x_at	51635	DHRS7	dehydrogenase/reductase (SDR family) member 7	NM_016029	1.21974e-07	0.001661	0.904545	-1.10553	0.878032	0.99703	-1.00298	1.50049e-06	0.706344	-1.41574	6.69697e-08	0.556252	-1.79775	5.74702e-08	0.547848	-1.82533	0.0019352	1.10225	1.10225	1.10883e-05	0.780883	-1.2806	2.04924e-07	0.614953	-1.62614	1.70545e-07	0.605661	-1.65109	1.57866e-06	0.708447	-1.41154	6.90327e-08	0.557909	-1.79241	5.91954e-08	0.549479	-1.8199	1.35757e-05	0.78751	-1.26983	9.4714e-06	0.775611	-1.28931	0.443681	0.98489
11719227_x_at	3783	KCNN4	potassium intermediate/small conductance calcium-activated channel, subfamily N,	NM_002250	1.23653e-07	2.17879e-06	0.496141	-2.01556	4.15706e-05	0.655305	-1.52601	2.1538e-06	2.01832	2.01832	1.70029e-05	1.63803	1.63803	2.3733e-06	1.99533	1.99533	0.000431341	1.3208	1.3208	3.51491e-08	4.06805	4.06805	9.19584e-08	3.30155	3.30155	3.69141e-08	4.0217	4.0217	1.31455e-07	3.07998	3.07998	4.46047e-07	2.49965	2.49965	1.39727e-07	3.04488	3.04488	0.00194875	0.811582	-1.23216	0.783532	0.988606	-1.01153	0.00258531	1.21812
11743160_a_at	55355	HJURP	Holliday junction recognition protein	NM_018410	1.24549e-07	0.00299373	0.757368	-1.32036	0.0372229	1.16682	1.16682	4.33957e-08	7.1374	7.1374	1.08717e-06	3.13898	3.13898	1.00497e-06	3.18734	3.18734	0.000297397	1.54062	1.54062	1.96873e-08	9.42395	9.42395	2.99009e-07	4.14459	4.14459	2.80575e-07	4.20845	4.20845	7.07017e-08	6.11697	6.11697	2.55882e-06	2.6902	2.6902	2.33766e-06	2.73165	2.73165	7.6392e-06	0.439793	-2.2738	8.52596e-06	0.446569	-2.23929	0.80046	1.01541
11715994_x_at	3398	ID2	inhibitor of DNA binding 2, dominant negative helix-loop-helix protein	NM_002166	1.25713e-07	0.0175906	1.09538	1.09538	0.00374303	0.879147	-1.13747	4.07431e-07	0.519481	-1.925	5.00519e-07	0.531194	-1.88255	4.7727e-08	0.391182	-2.55636	0.000228965	0.802595	-1.24596	1.87729e-07	0.474247	-2.1086	2.24904e-07	0.48494	-2.06211	2.74413e-08	0.357119	-2.80019	1.49234e-06	0.590892	-1.69236	1.92741e-06	0.604215	-1.65504	1.15162e-07	0.444956	-2.24742	0.457419	1.02255	1.02255	5.46698e-05	0.753023	-1.32798	3.54416e-05	0.736419
11743423_a_at	27065	D4S234E	DNA segment on chromosome 4 (unique) 234 expressed sequence	NM_001040101 /// NM_014392	1.26098e-07	8.24149e-05	0.562562	-1.77758	1.1019e-05	0.442197	-2.26144	4.56344e-07	4.05759	4.05759	5.11161e-05	0.534927	-1.86942	1.3498e-06	0.311471	-3.21058	0.00768403	0.786041	-1.2722	5.87607e-08	7.21271	7.21271	0.442008	0.950876	-1.05166	7.05744e-05	0.553665	-1.80615	2.95688e-08	9.17599	9.17599	0.0208411	1.2097	1.2097	0.00123133	0.704371	-1.41971	5.05604e-08	0.131833	-7.58533	1.22934e-08	0.0767624	-13.0272	0.000116768	0.582268
11738228_s_at	2086 /// 51351	ERV3 /// ZNF117	endogenous retroviral sequence 3 (includes zinc finger protein H-plk/HPF9) /// z	NM_001007253 /// NM_015852	1.27201e-07	0.000141756	0.726128	-1.37717	2.81084e-05	0.653574	-1.53005	1.56359e-06	0.498099	-2.00763	3.87522e-08	0.273166	-3.66077	2.4065e-08	0.245277	-4.07703	0.0308483	0.900082	-1.11101	5.61889e-05	0.685966	-1.4578	2.09837e-07	0.376196	-2.65819	1.12579e-07	0.337787	-2.96044	0.00035101	0.762115	-1.31214	4.13237e-07	0.417958	-2.39259	2.06765e-07	0.375285	-2.66464	3.75506e-06	0.548418	-1.82343	1.41992e-06	0.492425	-2.03076	0.0283376	0.897902
11740656_a_at	8091	HMGA2	high mobility group AT-hook 2	NM_003483 /// NM_003484	1.28093e-07	0.000325532	0.691903	-1.44529	1.2337e-06	2.63818	2.63818	7.10237e-06	2.05566	2.05566	5.47531e-07	3.0422	3.0422	5.09061e-08	5.24778	5.24778	1.82448e-07	3.81293	3.81293	6.22095e-07	2.97102	2.97102	9.98292e-08	4.39686	4.39686	1.53478e-08	7.58456	7.58456	0.002511	0.779196	-1.28337	0.0294849	1.15314	1.15314	9.33161e-06	1.98917	1.98917	0.000231059	1.47992	1.47992	1.5128e-06	2.55284	2.55284	3.58354e-05	1.72499
11757640_x_at	419	ART3	ADP-ribosyltransferase 3	NM_001130016 /// NM_001130017 /// NM_001179	1.28734e-07	4.10486e-08	6.09756	6.09756	3.11156e-06	2.39275	2.39275	3.88373e-07	3.45569	3.45569	2.31482e-08	7.31389	7.31389	2.32372e-08	7.30455	7.30455	2.06292e-06	0.392411	-2.54835	3.79402e-05	0.566733	-1.7645	0.0136542	1.19948	1.19948	0.0140657	1.19795	1.19795	0.000433575	1.44423	1.44423	7.20948e-07	3.05668	3.05668	7.25857e-07	3.05278	3.05278	7.57297e-06	2.11647	2.11647	7.64888e-06	2.11377	2.11377	0.981459	0.998723
11715165_at	56521	DNAJC12	DnaJ (Hsp40) homolog, subfamily C, member 12	NM_021800 /// NM_201262	1.29361e-07	0.0132311	0.846854	-1.18084	0.0186197	0.858083	-1.16539	4.20599e-05	0.602929	-1.65857	5.08759e-08	0.205542	-4.86517	6.72329e-08	0.220927	-4.52638	0.792302	1.01326	1.01326	0.000391751	0.711963	-1.40457	9.86785e-08	0.242713	-4.1201	1.34807e-07	0.260879	-3.83319	0.000318294	0.702646	-1.42319	9.33759e-08	0.239537	-4.17472	1.27191e-07	0.257466	-3.88401	5.05228e-07	0.340907	-2.93336	7.62799e-07	0.366423	-2.72909	0.182106	1.07485
11727015_s_at	5069	PAPPA	pregnancy-associated plasma protein A, pappalysin 1	NM_002581	1.31686e-07	0.00192413	0.647037	-1.54551	0.0223215	1.28863	1.28863	2.07701e-07	8.73186	8.73186	6.31367e-07	6.03359	6.03359	1.12972e-07	11.0249	11.0249	0.000165304	1.99159	1.99159	6.97339e-08	13.4951	13.4951	1.73848e-07	9.32495	9.32495	4.17759e-08	17.039	17.039	4.3544e-07	6.77608	6.77608	1.5541e-06	4.68217	4.68217	2.19736e-07	8.5555	8.5555	0.00430349	0.690985	-1.44721	0.0307294	1.2626	1.2626	0.000345608	1.82725
11757277_x_at	3240	HP	haptoglobin	NM_001126102 /// NM_005143	1.32154e-07	0.556351	1.03577	1.03577	9.19581e-06	0.460267	-2.17265	3.41012e-06	0.398912	-2.50682	8.23812e-08	0.178844	-5.59147	3.79293e-08	0.140854	-7.09955	7.09829e-06	0.444374	-2.25036	2.73411e-06	0.385138	-2.59647	7.30221e-08	0.172668	-5.79145	3.41089e-08	0.13599	-7.35347	0.044353	0.866697	-1.15381	2.88857e-06	0.388565	-2.57357	7.62925e-07	0.306026	-3.26769	7.56937e-06	0.448329	-2.23051	1.63506e-06	0.353095	-2.8321	0.00548889	0.787581
11735331_a_at	154661	RUNDC3B	RUN domain containing 3B	NM_001134405 /// NM_001134406 /// NM_138290	1.32551e-07	0.00118218	0.741775	-1.34812	0.391741	1.04892	1.04892	3.83402e-07	0.295318	-3.38618	4.79191e-08	0.177457	-5.63517	2.10186e-07	0.259401	-3.85504	0.000539394	1.41407	1.41407	2.02528e-06	0.398123	-2.51178	1.48564e-07	0.239233	-4.18003	9.2928e-07	0.349703	-2.85957	3.05114e-07	0.281544	-3.55184	4.07216e-08	0.16918	-5.91086	1.70857e-07	0.247302	-4.04364	6.35135e-05	0.600901	-1.66417	0.0462009	0.878378	-1.13846	0.000328431	1.46177
11725213_at	196410	METTL7B	methyltransferase like 7B	NM_152637	1.33577e-07	0.000991315	1.36932	1.36932	0.0896725	1.11234	1.11234	4.51689e-08	0.169233	-5.90901	0.00116029	0.737138	-1.3566	3.46715e-06	0.425175	-2.35197	0.00756437	0.812333	-1.23102	1.70607e-08	0.123589	-8.09132	2.28229e-05	0.538324	-1.85762	5.44819e-07	0.310501	-3.2206	3.19026e-08	0.152141	-6.57285	0.000231896	0.662689	-1.509	1.73604e-06	0.382233	-2.6162	1.38966e-07	4.35576	4.35576	2.23802e-06	2.51236	2.51236	4.50497e-05	0.576791
11716341_s_at	1942	EFNA1	ephrin-A1	NM_004428 /// NM_182685	1.34937e-07	1.86009e-05	1.38487	1.38487	0.00117727	0.856972	-1.1669	1.40796e-06	0.603084	-1.65814	4.08154e-06	0.655617	-1.52528	1.0681e-07	0.45817	-2.1826	1.91717e-06	0.61881	-1.616	7.33297e-08	0.43548	-2.29631	1.37889e-07	0.473414	-2.11232	1.33072e-08	0.330839	-3.02261	1.19547e-05	0.703738	-1.42098	5.72211e-05	0.765039	-1.30712	3.96611e-07	0.534638	-1.87042	0.0204518	1.08711	1.08711	4.93937e-05	0.759712	-1.31629	1.06585e-05	0.698837
11758938_x_at	6288 /// 6289	SAA1 /// SAA2	serum amyloid A1 /// serum amyloid A2	NM_000331 /// NM_001127380 /// NM_030754 /// NM_199161	1.35517e-07	4.10998e-05	1.6189	1.6189	0.0056485	0.826279	-1.21024	4.64633e-06	0.496065	-2.01587	1.00668e-06	0.40311	-2.48071	9.07266e-08	0.25621	-3.90305	5.92598e-06	0.510395	-1.95927	2.10098e-07	0.306421	-3.26349	8.01688e-08	0.249003	-4.01602	1.4856e-08	0.158262	-6.31865	2.95429e-05	0.60036	-1.66567	4.04712e-06	0.487862	-2.04976	2.2309e-07	0.310077	-3.22501	0.00379669	0.812617	-1.23059	6.57693e-06	0.516485	-1.93617	5.82734e-05	0.635582
11717909_at	3489	IGFBP6	insulin-like growth factor binding protein 6	NM_002178	1.35555e-07	5.97757e-06	2.03863	2.03863	0.000318124	1.42616	1.42616	7.42204e-08	4.45365	4.45365	3.1522e-08	5.60717	5.60717	6.90173e-08	4.53592	4.53592	0.000307008	0.699567	-1.42946	3.46871e-06	2.18464	2.18464	7.53983e-07	2.75047	2.75047	3.02683e-06	2.22499	2.22499	3.73697e-07	3.12284	3.12284	1.24813e-07	3.93167	3.93167	3.39899e-07	3.18052	3.18052	0.00304261	1.259	1.259	0.716773	1.01847	1.01847	0.00453843	0.80895
11723329_a_at	2934	GSN	gelsolin (amyloidosis, Finnish type)	NM_000177 /// NM_001127662 /// NM_001127663 /// NM_001127664 /// NM_001127665 //	1.35686e-07	0.0211318	0.885342	-1.12951	0.739248	1.01379	1.01379	7.62449e-08	3.36761	3.36761	6.42429e-07	2.33674	2.33674	3.9096e-07	2.51631	2.51631	0.0136648	1.14509	1.14509	4.30913e-08	3.80374	3.80374	2.89641e-07	2.63937	2.63937	1.8699e-07	2.84219	2.84219	8.15858e-08	3.32179	3.32179	7.07537e-07	2.30495	2.30495	4.27301e-07	2.48208	2.48208	8.74299e-05	0.693889	-1.44115	0.000308965	0.747211	-1.33831	0.10851	1.07685
11752501_a_at	57007	CXCR7	chemokine (C-X-C motif) receptor 7	NM_020311	1.38182e-07	0.0206116	1.11659	1.11659	0.50066	1.02565	1.02565	8.32113e-08	2.93505	2.93505	3.05386e-07	2.37647	2.37647	1.21363e-07	2.74753	2.74753	0.0531084	0.91856	-1.08866	1.58481e-07	2.62859	2.62859	6.86147e-07	2.12833	2.12833	2.41538e-07	2.46064	2.46064	9.59088e-08	2.86164	2.86164	3.64374e-07	2.31703	2.31703	1.41186e-07	2.67881	2.67881	0.000989602	0.809687	-1.23504	0.111086	0.936108	-1.06825	0.00633335	1.15614
11744099_a_at	3294	HSD17B2	hydroxysteroid (17-beta) dehydrogenase 2	NM_002153	1.40454e-07	0.000956147	0.548527	-1.82306	0.0204858	1.36633	1.36633	6.65358e-08	23.5483	23.5483	2.28803e-06	5.70556	5.70556	4.66772e-07	9.75462	9.75462	9.68621e-05	2.49091	2.49091	2.35271e-08	42.9301	42.9301	3.95692e-07	10.4016	10.4016	1.15938e-07	17.7833	17.7833	1.23757e-07	17.2347	17.2347	7.30296e-06	4.17582	4.17582	1.11864e-06	7.13928	7.13928	7.66261e-06	0.242292	-4.12725	0.00011794	0.414239	-2.41407	0.0017162	1.70967
11716364_s_at	440	ASNS	asparagine synthetase	NM_001673 /// NM_133436 /// NM_183356	1.45201e-07	0.000945894	1.35346	1.35346	5.00827e-07	3.10228	3.10228	1.86345e-06	0.403775	-2.47662	8.46491e-06	0.496101	-2.01572	0.277101	1.06191	1.06191	3.15376e-06	2.29211	2.29211	3.38039e-07	0.298328	-3.35201	1.02326e-06	0.366542	-2.7282	0.00291874	0.784587	-1.27456	1.49896e-08	0.130154	-7.68318	2.83281e-08	0.159915	-6.25332	6.92165e-07	0.342299	-2.92142	0.00637639	1.22866	1.22866	1.27553e-06	2.62995	2.62995	5.23084e-06	2.14051
11716017_at	114569	MAL2	mal, T-cell differentiation protein 2	NM_052886	1.48948e-07	0.000500182	1.25955	1.25955	5.20965e-05	1.41386	1.41386	2.74706e-07	0.428603	-2.33316	3.71381e-06	0.579432	-1.72583	1.98446e-06	0.545011	-1.83483	0.0145048	1.12251	1.12251	6.5369e-08	0.340282	-2.93874	4.6138e-07	0.46003	-2.17377	2.93807e-07	0.432702	-2.31106	3.55832e-08	0.303143	-3.29877	2.0214e-07	0.409823	-2.44008	1.36098e-07	0.385477	-2.59419	0.000114305	1.35191	1.35191	0.000401859	1.2716	1.2716	0.121697	0.940595
11715620_a_at	1410	CRYAB	crystallin, alpha B	NM_001885	1.52252e-07	3.25674e-06	2.46178	2.46178	0.000333376	1.49395	1.49395	3.9583e-06	2.39048	2.39048	1.95564e-08	8.41357	8.41357	7.43043e-08	5.4923	5.4923	9.88801e-05	0.606859	-1.64783	0.611549	0.971037	-1.02983	5.18943e-07	3.41768	3.41768	6.4239e-06	2.23103	2.23103	0.000139071	1.6001	1.6001	6.80989e-08	5.63175	5.63175	3.68394e-07	3.67635	3.67635	4.50982e-07	3.51962	3.51962	5.20272e-06	2.29757	2.29757	0.00023894	0.65279
11718303_a_at	5050	PAFAH1B3	platelet-activating factor acetylhydrolase, isoform Ib, subunit 3 (29kDa)	NM_001145939 /// NM_001145940 /// NM_002573	1.5335e-07	0.0268322	1.1144	1.1144	0.00153961	1.22603	1.22603	4.61475e-08	3.48818	3.48818	3.88914e-07	2.39577	2.39577	1.39937e-07	2.82186	2.82186	0.0424256	1.10017	1.10017	7.92978e-08	3.13009	3.13009	8.53195e-07	2.14982	2.14982	2.69859e-07	2.53218	2.53218	1.33522e-07	2.8451	2.8451	1.87645e-06	1.95409	1.95409	5.14085e-07	2.30163	2.30163	5.44956e-05	0.686825	-1.45598	0.00125648	0.808979	-1.23613	0.00454815	1.17785
11722638_at	23243	ANKRD28	ankyrin repeat domain 28	NM_015199	1.53504e-07	0.0866022	0.942701	-1.06078	0.000571235	0.82622	-1.21033	1.74417e-07	2.17135	2.17135	2.77616e-07	2.04852	2.04852	7.58265e-06	1.50636	1.50636	0.00378905	0.876439	-1.14098	1.12654e-07	2.30333	2.30333	1.73382e-07	2.17304	2.17304	3.44352e-06	1.59792	1.59792	4.69244e-08	2.62806	2.62806	6.80089e-08	2.47939	2.47939	7.95897e-07	1.8232	1.8232	0.0898877	0.943432	-1.05996	1.47176e-05	0.693745	-1.44145	4.00826e-05	0.735342
11743124_s_at	7094	TLN1	talin 1	NM_006289	1.53691e-07	0.0349009	1.02172	1.02172	8.21322e-08	0.785333	-1.27334	0.594154	1.00446	1.00446	0.000255592	1.06267	1.06267	3.70446e-06	0.880598	-1.13559	4.93894e-08	0.768635	-1.30101	0.0749081	0.983106	-1.01718	0.00254608	1.04007	1.04007	1.47489e-06	0.861874	-1.16026	7.36523e-08	1.27903	1.27903	2.15026e-08	1.35314	1.35314	6.85451e-06	1.12131	1.12131	0.000387795	1.05795	1.05795	3.02512e-06	0.876685	-1.14066	3.67088e-07	0.828667
11722637_a_at	23243	ANKRD28	ankyrin repeat domain 28	NM_015199	1.55932e-07	0.0171281	0.829593	-1.20541	0.000320753	0.656127	-1.52409	4.99661e-07	3.63002	3.63002	2.24297e-07	4.37165	4.37165	2.09821e-06	2.75053	2.75053	0.00635426	0.790903	-1.26438	2.23468e-07	4.37567	4.37567	1.10221e-07	5.26963	5.26963	7.70036e-07	3.31552	3.31552	9.2788e-08	5.5325	5.5325	5.01287e-08	6.66281	6.66281	2.66311e-07	4.19207	4.19207	0.0174762	1.2043	1.2043	0.00285248	0.757717	-1.31975	0.000189996	0.629174
11717657_a_at	2146	EZH2	enhancer of zeste homolog 2 (Drosophila)	NM_004456 /// NM_152998	1.59025e-07	0.00319463	1.17416	1.17416	5.65218e-06	1.65914	1.65914	2.22292e-08	3.62149	3.62149	1.50408e-07	2.5452	2.5452	3.70548e-07	2.23198	2.23198	5.15769e-05	1.41304	1.41304	4.92862e-08	3.08432	3.08432	4.61923e-07	2.16767	2.16767	1.39139e-06	1.90091	1.90091	4.38082e-07	2.18275	2.18275	1.50897e-05	1.53405	1.53405	0.000123011	1.34526	1.34526	4.60417e-05	0.702804	-1.42287	7.35867e-06	0.616316	-1.62254	0.0082077	0.876938
11758089_s_at	3161	HMMR	hyaluronan-mediated motility receptor (RHAMM)	NM_001142556 /// NM_001142557 /// NM_012484 /// NM_012485	1.67365e-07	0.563762	0.948934	-1.05381	0.230598	0.891825	-1.1213	5.99347e-08	15.8184	15.8184	5.21518e-07	6.82181	6.82181	3.07319e-06	4.14816	4.14816	0.496738	0.939817	-1.06404	5.35697e-08	16.6697	16.6697	4.44426e-07	7.18892	7.18892	2.4832e-06	4.37138	4.37138	4.70251e-08	17.7372	17.7372	3.6969e-07	7.64927	7.64927	1.94718e-06	4.65131	4.65131	6.49775e-05	0.431257	-2.3188	4.39857e-06	0.262235	-3.81337	0.00115499	0.608072
11736377_a_at	80213	TM2D3	TM2 domain containing 3	NM_025141 /// NM_078474	1.67747e-07	1.13378e-05	0.717423	-1.39388	9.9444e-06	0.712025	-1.40445	9.31034e-07	0.60174	-1.66185	3.07325e-08	0.406294	-2.46127	2.82272e-08	0.401084	-2.49325	0.773031	0.992475	-1.00758	0.000415486	0.838751	-1.19225	4.76774e-07	0.566324	-1.76577	4.17251e-07	0.559061	-1.78871	0.000526795	0.845111	-1.18328	5.16185e-07	0.570618	-1.75249	4.50956e-07	0.5633	-1.77525	4.24759e-06	0.675199	-1.48104	3.51224e-06	0.66654	-1.50028	0.624552	0.987176
11733874_a_at	10051	SMC4	structural maintenance of chromosomes 4	NM_001002800 /// NM_005496	1.68454e-07	0.0046598	0.771283	-1.29654	0.293988	1.07052	1.07052	9.49868e-08	5.84347	5.84347	5.17005e-07	3.77362	3.77362	1.0941e-06	3.22302	3.22302	0.00147118	1.38798	1.38798	4.18668e-08	7.57629	7.57629	1.78705e-07	4.89265	4.89265	3.33085e-07	4.17877	4.17877	1.20121e-07	5.45852	5.45852	7.06751e-07	3.52502	3.52502	1.56023e-06	3.01069	3.01069	0.000317919	0.645784	-1.54851	5.6649e-05	0.551559	-1.81304	0.0374745	0.854093
11726441_a_at	54821	ERCC6L	excision repair cross-complementing rodent repair deficiency, complementation gr	NM_017669	1.68934e-07	0.00278932	0.804417	-1.24314	0.000349516	1.38256	1.38256	7.46318e-08	3.99667	3.99667	6.25683e-07	2.63614	2.63614	5.03736e-07	2.73291	2.73291	1.91422e-05	1.71871	1.71871	3.12261e-08	4.96841	4.96841	1.87643e-07	3.27708	3.27708	1.57007e-07	3.39739	3.39739	3.6471e-07	2.89078	2.89078	6.89245e-06	1.90671	1.90671	5.01204e-06	1.97671	1.97671	8.66593e-05	0.659583	-1.51611	0.000144334	0.683797	-1.46242	0.450437	1.03671
11719753_a_at	56999	ADAMTS9	ADAM metallopeptidase with thrombospondin type 1 motif, 9	NM_182920	1.69152e-07	0.00219165	1.24477	1.24477	0.00219556	1.24467	1.24467	8.02272e-08	3.71315	3.71315	2.91715e-07	2.87581	2.87581	7.29581e-08	3.79213	3.79213	0.998611	0.999922	-1.00008	2.38202e-07	2.983	2.983	1.15786e-06	2.31031	2.31031	2.12633e-07	3.04645	3.04645	2.38101e-07	2.98323	2.98323	1.15723e-06	2.31049	2.31049	2.12544e-07	3.04669	3.04669	0.000991565	0.774493	-1.29117	0.640478	1.02127	1.02127	0.000652362	1.31863
11756255_x_at	7533	YWHAH	tyrosine 3-monooxygenase/tryptophan 5-monooxygenase activation protein, eta poly	NM_003405	1.70102e-07	0.0490473	0.961128	-1.04044	4.23432e-06	1.28775	1.28775	5.39532e-07	1.43102	1.43102	9.50822e-07	1.38504	1.38504	3.63253e-08	1.75709	1.75709	1.7954e-06	1.33983	1.33983	2.89196e-07	1.4889	1.4889	4.81043e-07	1.44106	1.44106	2.41983e-08	1.82815	1.82815	0.00060678	1.11126	1.11126	0.00401274	1.07555	1.07555	1.25625e-06	1.36446	1.36446	0.0890282	0.967872	-1.03319	1.43395e-05	1.22786	1.22786	6.05735e-06	1.26861
11727867_a_at	7123	CLEC3B	C-type lectin domain family 3, member B	NM_003278	1.72039e-07	2.52739e-07	3.31816	3.31816	3.40342e-05	1.68328	1.68328	1.1881e-07	3.90183	3.90183	2.12002e-08	6.15342	6.15342	7.5437e-08	4.34564	4.34564	7.31522e-06	0.507294	-1.97124	0.0142422	1.1759	1.1759	1.26821e-05	1.85447	1.85447	0.00127832	1.30965	1.30965	2.07821e-06	2.31799	2.31799	1.59164e-07	3.65561	3.65561	1.01884e-06	2.58165	2.58165	7.3094e-05	1.57706	1.57706	0.0636715	1.11374	1.11374	0.00032963	0.706215
11716664_x_at	100292463 /// 9518	GDF15 /// LOC100292463	growth differentiation factor 15 /// similar to growth differentiation factor 15	NM_004864 /// XM_002345162	1.72244e-07	0.000731498	0.822919	-1.21519	5.67969e-06	1.58452	1.58452	1.74119e-07	2.29188	2.29188	0.0120989	0.896396	-1.11558	5.34875e-07	1.98725	1.98725	7.07207e-07	1.92549	1.92549	4.94412e-08	2.78506	2.78506	0.0322317	1.08929	1.08929	1.20961e-07	2.41488	2.41488	2.05683e-05	1.44642	1.44642	1.6189e-06	0.56572	-1.76766	0.000325363	1.25416	1.25416	8.31982e-08	0.391118	-2.55677	0.00359005	0.867083	-1.15329	2.22154e-07	2.21694
11731526_s_at	9319	TRIP13	thyroid hormone receptor interactor 13	NM_004237	1.73468e-07	0.00294715	0.725512	-1.37834	0.0318754	1.20364	1.20364	1.82127e-07	5.9213	5.9213	3.7418e-07	4.83487	4.83487	3.61996e-07	4.87761	4.87761	0.000270052	1.65903	1.65903	6.77417e-08	8.16155	8.16155	1.24135e-07	6.66409	6.66409	1.20756e-07	6.72299	6.72299	3.50601e-07	4.91948	4.91948	7.8653e-07	4.01687	4.01687	7.57654e-07	4.05237	4.05237	0.022705	0.816522	-1.22471	0.0269373	0.823739	-1.21398	0.89921	1.00884
11722777_a_at	5168	ENPP2	ectonucleotide pyrophosphatase/phosphodiesterase 2	NM_001040092 /// NM_001130863 /// NM_006209	1.73756e-07	4.76538e-07	0.14312	-6.98713	2.65044e-07	0.116987	-8.54793	0.0150185	1.33445	1.33445	2.43567e-07	0.113452	-8.81428	1.24105e-07	0.0874045	-11.4411	0.0565996	0.817406	-1.22338	2.09263e-07	9.32394	9.32394	0.0348988	0.792705	-1.2615	0.00119115	0.610707	-1.63745	1.25021e-07	11.4067	11.4067	0.732212	0.969781	-1.03116	0.0143826	0.747128	-1.33846	1.16024e-07	0.0850182	-11.7622	6.36698e-08	0.0654988	-15.2675	0.0225747	0.770408
11757373_x_at	341	APOC1	apolipoprotein C-I	NM_001645	1.74403e-07	0.000324394	1.71932	1.71932	0.00779485	1.33516	1.33516	1.16888e-07	8.3373	8.3373	8.38761e-08	9.413	9.413	1.24673e-07	8.14925	8.14925	0.0139699	0.776564	-1.28772	6.76289e-07	4.84918	4.84918	4.35711e-07	5.47483	5.47483	7.37266e-07	4.73981	4.73981	2.79767e-07	6.2444	6.2444	1.90968e-07	7.05007	7.05007	3.01422e-07	6.10356	6.10356	0.150853	1.12902	1.12902	0.767452	0.977445	-1.02308	0.0983074	0.865745
11731432_at	57575	PCDH10	protocadherin 10	NM_020815 /// NM_032961	1.7463e-07	1.16298e-05	0.458125	-2.18281	3.39161e-07	0.241339	-4.14356	0.137721	0.903769	-1.10648	2.08205e-07	0.21373	-4.6788	3.50158e-08	0.12487	-8.0083	3.63986e-05	0.526796	-1.89827	2.60158e-05	1.97276	1.97276	1.33401e-05	0.466532	-2.14348	5.77173e-07	0.272569	-3.6688	5.25952e-07	3.74482	3.74482	0.0855643	0.885602	-1.12918	3.10435e-05	0.517408	-1.93271	3.11727e-07	0.236487	-4.22856	4.71631e-08	0.138166	-7.23765	9.92827e-05	0.584245
11748793_a_at	440	ASNS	asparagine synthetase	NM_001673 /// NM_133436 /// NM_183356	1.75889e-07	0.0057805	1.27029	1.27029	6.2777e-07	3.45457	3.45457	2.33404e-06	0.370479	-2.69921	6.96011e-06	0.438459	-2.28071	0.108759	1.11363	1.11363	2.23284e-06	2.71951	2.71951	6.50756e-07	0.291648	-3.42879	1.55438e-06	0.345164	-2.89718	0.0608913	0.876669	-1.14068	1.88254e-08	0.107243	-9.32462	3.00901e-08	0.126921	-7.87889	1.07544e-06	0.322363	-3.10209	0.025712	1.18349	1.18349	1.27089e-06	3.00592	3.00592	3.38764e-06	2.53987
11715501_s_at	3490	IGFBP7	insulin-like growth factor binding protein 7	NM_001553	1.78083e-07	0.00398547	1.14309	1.14309	0.668229	1.01339	1.01339	6.61025e-08	2.54699	2.54699	1.65742e-07	2.22857	2.22857	9.01792e-07	1.82688	1.82688	0.00652306	0.886536	-1.12799	1.6597e-07	2.22816	2.22816	4.91088e-07	1.94959	1.94959	3.96717e-06	1.59819	1.59819	7.20061e-08	2.51333	2.51333	1.83124e-07	2.19911	2.19911	1.0293e-06	1.80274	1.80274	0.00401197	0.87498	-1.14288	2.94867e-05	0.717271	-1.39417	0.000524491	0.819757
11743345_a_at	24140	FTSJ1	FtsJ homolog 1 (E. coli)	NM_012280 /// NM_177434 /// NM_177439	1.79493e-07	2.38733e-05	0.761525	-1.31316	6.11204e-05	1.2602	1.2602	9.061e-07	1.60947	1.60947	2.38046e-05	1.31333	1.31333	1.47492e-07	1.9077	1.9077	6.47119e-07	1.65484	1.65484	6.12948e-08	2.11349	2.11349	4.05306e-07	1.72461	1.72461	1.80404e-08	2.50511	2.50511	4.43475e-05	1.27715	1.27715	0.127342	1.04216	1.04216	2.04757e-06	1.5138	1.5138	0.000126612	0.816002	-1.22549	0.000341742	1.18529	1.18529	3.79884e-06	1.45256
11758337_s_at	100	ADA	adenosine deaminase	NM_000022	1.80901e-07	0.209244	1.036	1.036	5.33888e-06	0.684186	-1.46159	5.89109e-06	1.45239	1.45239	1.23875e-06	1.62629	1.62629	6.80944e-07	1.71254	1.71254	3.16268e-06	0.660409	-1.51421	1.05439e-05	1.40191	1.40191	1.93562e-06	1.56977	1.56977	1.01899e-06	1.65303	1.65303	9.2278e-08	2.1228	2.1228	4.00147e-08	2.37697	2.37697	2.82995e-08	2.50304	2.50304	0.0041187	1.11973	1.11973	0.000605145	1.17912	1.17912	0.0856656	1.05304
11755695_a_at	2517	FUCA1	fucosidase, alpha-L- 1, tissue	NM_000147	1.82109e-07	1.92759e-07	0.369744	-2.70457	1.54575e-06	0.496284	-2.01498	0.00617468	1.1679	1.1679	2.00636e-07	0.372219	-2.68659	2.01442e-07	0.372466	-2.68481	0.000230027	1.34223	1.34223	8.12321e-08	3.15865	3.15865	0.865109	1.00669	1.00669	0.85184	1.00736	1.00736	4.72209e-07	2.35328	2.35328	0.000261051	0.750012	-1.33331	0.000264403	0.750511	-1.33243	8.41001e-08	0.318709	-3.13766	8.43926e-08	0.318921	-3.13557	0.986462	1.00067
11715584_a_at	857	CAV1	caveolin 1, caveolae protein, 22kDa	NM_001753	1.8232e-07	0.00017435	1.23691	1.23691	0.00814178	1.10558	1.10558	9.00618e-06	1.42866	1.42866	2.23049e-08	2.66796	2.66796	4.373e-07	1.8144	1.8144	0.00486346	0.893827	-1.11879	0.00141265	1.15502	1.15502	9.58838e-08	2.15695	2.15695	5.93116e-06	1.46688	1.46688	6.07189e-05	1.29222	1.29222	4.25042e-08	2.41317	2.41317	1.30581e-06	1.64112	1.64112	3.30217e-07	1.86746	1.86746	9.03667e-05	1.27	1.27	5.71583e-06	0.680069
11758897_at	27350	APOBEC3C	Apolipoprotein B mRNA editing enzyme, catalytic polypeptide-like 3C	NM_014508	1.84806e-07	0.00125342	0.788459	-1.2683	2.09167e-05	0.60817	-1.64428	1.81182e-06	2.12811	2.12811	1.12168e-06	2.2683	2.2683	1.64793e-06	2.15428	2.15428	0.000789096	0.771341	-1.29644	3.5793e-07	2.69908	2.69908	2.4713e-07	2.87688	2.87688	3.32823e-07	2.73226	2.73226	8.97334e-08	3.49921	3.49921	6.67133e-08	3.72972	3.72972	8.46839e-08	3.54223	3.54223	0.176505	1.06588	1.06588	0.779135	1.01229	1.01229	0.261875	0.94973
11738840_a_at	170685	NUDT10	nudix (nucleoside diphosphate linked moiety X)-type motif 10	NM_153183	1.86333e-07	8.60391e-06	0.393297	-2.54261	1.82881e-07	0.166903	-5.99151	0.00046252	1.58735	1.58735	1.45174e-06	0.282818	-3.53584	1.74527e-07	0.164565	-6.07664	1.41199e-05	0.424369	-2.35644	8.04854e-07	4.03601	4.03601	0.00267024	0.719097	-1.39063	1.28407e-05	0.418424	-2.38992	4.6496e-08	9.51062	9.51062	0.000224273	1.69451	1.69451	0.840402	0.98599	-1.01421	2.28187e-07	0.17817	-5.61261	4.4794e-08	0.103673	-9.64575	0.00019373	0.581874
11721854_a_at	23397	NCAPH	non-SMC condensin I complex, subunit H	NM_015341	1.86468e-07	0.0210709	0.879891	-1.1365	0.000961561	1.28104	1.28104	1.06689e-07	3.33687	3.33687	4.0719e-07	2.61765	2.61765	3.01523e-07	2.75151	2.75151	9.859e-05	1.4559	1.4559	5.8426e-08	3.79237	3.79237	1.93745e-07	2.97497	2.97497	1.48424e-07	3.12711	3.12711	4.19767e-07	2.60482	2.60482	2.37204e-06	2.04338	2.04338	1.59276e-06	2.14788	2.14788	0.0010679	0.784463	-1.27476	0.00341197	0.824579	-1.21274	0.272152	1.05114
11742698_at	6447	SCG5	secretogranin V (7B2 protein)	NM_001144757 /// NM_003020	1.91526e-07	7.71414e-06	0.191525	-5.22126	0.322135	1.13407	1.13407	2.6927e-07	18.4731	18.4731	0.0785966	1.28007	1.28007	2.29722e-06	7.62342	7.62342	5.01924e-06	5.92127	5.92127	1.8479e-08	96.453	96.453	3.40834e-06	6.68355	6.68355	6.68896e-08	39.8038	39.8038	3.50027e-07	16.2892	16.2892	0.339135	1.12874	1.12874	3.34814e-06	6.72217	6.72217	4.5563e-07	0.0692933	-14.4314	0.000272292	0.412676	-2.42321	4.92487e-06	5.95549
11745716_s_at	857	CAV1	caveolin 1, caveolae protein, 22kDa	NM_001753	1.9356e-07	0.000135746	1.22219	1.22219	0.0119108	1.08661	1.08661	1.10476e-05	1.36455	1.36455	2.33783e-08	2.40742	2.40742	5.01023e-07	1.69115	1.69115	0.00235476	0.88907	-1.12477	0.00324573	1.11648	1.11648	1.09933e-07	1.96976	1.96976	8.55192e-06	1.38371	1.38371	6.63384e-05	1.25578	1.25578	4.23214e-08	2.21553	2.21553	1.38935e-06	1.55635	1.55635	3.16144e-07	1.76426	1.76426	9.30013e-05	1.23935	1.23935	5.23643e-06	0.702473
11742669_s_at	554313 /// 8370	HIST2H4A /// HIST2H4B	histone cluster 2, H4a /// histone cluster 2, H4b	NM_001034077 /// NM_003548	1.9526e-07	0.126924	0.89361	-1.11906	0.00794579	0.780396	-1.2814	1.12814e-06	0.287198	-3.48192	1.12134e-07	0.158862	-6.29478	8.83869e-08	0.147399	-6.78429	0.076888	0.873306	-1.14507	1.97221e-06	0.321391	-3.11148	1.63325e-07	0.177775	-5.62508	1.26823e-07	0.164948	-6.06251	4.16919e-06	0.368016	-2.71727	2.65618e-07	0.203566	-4.91242	2.02026e-07	0.188878	-5.29443	8.62345e-05	0.553144	-1.80785	4.3761e-05	0.513232	-1.94844	0.282965	0.927846
11722888_s_at	133418 /// 647121	EMB /// LOC647121	embigin homolog (mouse) /// embigin homolog (mouse) pseudogene	NM_198449 /// NR_003955	1.96281e-07	0.217846	0.935296	-1.06918	0.0162388	1.17443	1.17443	1.46764e-07	0.260379	-3.84055	1.3472e-06	0.395957	-2.52553	2.53755e-07	0.29305	-3.41239	0.00337921	1.25567	1.25567	1.98856e-07	0.278393	-3.59205	2.09761e-06	0.42335	-2.36211	3.54147e-07	0.313323	-3.19159	7.48696e-08	0.221708	-4.51044	5.21823e-07	0.33715	-2.96604	1.21894e-07	0.249526	-4.0076	0.000133723	1.52069	1.52069	0.0510082	1.12547	1.12547	0.000816465	0.740104
11742378_a_at	340888 /// 441282 /// 57016	AKR1B10 /// LOC340888 /// tcag7.1260	aldo-keto reductase family 1, member B10 (aldose reductase) /// similar to Aldo-	NM_001080538 /// NM_020299 /// XR_016984 /// XR_018726 /// XR_038524	1.99027e-07	8.24834e-05	2.44996	2.44996	1.52771e-05	3.32626	3.32626	0.00607615	1.48411	1.48411	2.93867e-08	31.7168	31.7168	2.01835e-07	12.2165	12.2165	0.0184445	1.35768	1.35768	0.00190759	0.605769	-1.65079	1.76096e-07	12.9459	12.9459	2.79219e-06	4.9864	4.9864	0.000148686	0.446179	-2.24125	3.75301e-07	9.53527	9.53527	9.63173e-06	3.67273	3.67273	6.06388e-08	21.371	21.371	5.60174e-07	8.23152	8.23152	5.77504e-05	0.385173
11716594_a_at	53339	BTBD1	BTB (POZ) domain containing 1	NM_001011885 /// NM_025238	2.01673e-07	1.6005e-06	0.684471	-1.46098	2.41543e-06	0.702171	-1.42415	3.01199e-06	0.711358	-1.40576	2.95175e-08	0.476307	-2.09949	2.79803e-08	0.473142	-2.11353	0.258887	1.02586	1.02586	0.108878	1.03928	1.03928	2.0824e-06	0.695876	-1.43704	1.87005e-06	0.691252	-1.44665	0.548928	1.01308	1.01308	1.3931e-06	0.678335	-1.4742	1.25959e-06	0.673828	-1.48406	1.14639e-06	0.669574	-1.49349	1.03979e-06	0.665125	-1.50348	0.755772	0.993355
11742832_a_at	259266	ASPM	asp (abnormal spindle) homolog, microcephaly associated (Drosophila)	NM_018136	2.03032e-07	0.519292	0.938117	-1.06597	0.650937	1.04543	1.04543	1.23847e-07	14.2853	14.2853	2.85856e-07	10.0824	10.0824	7.7317e-07	7.05948	7.05948	0.289995	1.11439	1.11439	1.07502e-07	15.2276	15.2276	2.43039e-07	10.7475	10.7475	6.38888e-07	7.52517	7.52517	1.3693e-07	13.6645	13.6645	3.20846e-07	9.64425	9.64425	8.86075e-07	6.75271	6.75271	0.00970358	0.705787	-1.41686	0.000279899	0.494178	-2.02356	0.00877777	0.70018
11742239_a_at	55789	DEPDC1B	DEP domain containing 1B	NM_001145208 /// NM_018369	2.04483e-07	0.114402	0.872032	-1.14675	0.0849248	1.16518	1.16518	6.90671e-08	10.2814	10.2814	5.3664e-07	5.21488	5.21488	2.10105e-06	3.71169	3.71169	0.00791746	1.33616	1.33616	4.9117e-08	11.7902	11.7902	3.343e-07	5.98014	5.98014	1.16825e-06	4.25636	4.25636	1.03533e-07	8.8239	8.8239	9.54714e-07	4.4756	4.4756	4.35879e-06	3.18551	3.18551	9.57672e-05	0.507213	-1.97156	9.25395e-06	0.361009	-2.77001	0.00375302	0.71175
11753991_x_at	140465	MYL6B	myosin, light chain 6B, alkali, smooth muscle and non-muscle	NM_002475	2.05398e-07	0.943013	1.00422	1.00422	0.301101	1.06605	1.06605	1.91934e-07	4.46549	4.46549	1.62764e-07	4.65699	4.65699	5.23588e-07	3.53963	3.53963	0.331286	1.06156	1.06156	1.95184e-07	4.44672	4.44672	1.65446e-07	4.63741	4.63741	5.34071e-07	3.52475	3.52475	2.48939e-07	4.18883	4.18883	2.09603e-07	4.36846	4.36846	7.12542e-07	3.32034	3.32034	0.485685	1.04288	1.04288	0.00628586	0.792664	-1.26157	0.00284349	0.760069
11739731_s_at	53944	CSNK1G1	casein kinase 1, gamma 1	NM_022048	2.08002e-07	3.91906e-07	0.5937	-1.68435	2.2706e-06	0.678707	-1.47339	6.22816e-06	1.38603	1.38603	8.73653e-06	0.734846	-1.36083	0.00050079	0.860091	-1.16267	0.000943442	1.14318	1.14318	2.15742e-08	2.33456	2.33456	7.29078e-05	1.23774	1.23774	2.95308e-06	1.4487	1.4487	6.02049e-08	2.04216	2.04216	0.0116664	1.08271	1.08271	4.00855e-05	1.26725	1.26725	1.21718e-07	0.53018	-1.88615	6.63343e-07	0.620542	-1.61149	0.000396224	1.17044
11716365_x_at	440	ASNS	asparagine synthetase	NM_001673 /// NM_133436 /// NM_183356	2.08541e-07	0.00413536	1.2365	1.2365	5.26661e-07	2.87318	2.87318	3.68706e-06	0.467944	-2.13701	1.47962e-05	0.549465	-1.81995	0.0670905	1.11122	1.11122	1.99089e-06	2.32364	2.32364	8.59951e-07	0.378441	-2.64242	2.50205e-06	0.444371	-2.25037	0.0644647	0.898679	-1.11274	2.08005e-08	0.162866	-6.14002	3.61886e-08	0.191239	-5.22905	9.83267e-07	0.386755	-2.58562	0.0145155	1.17421	1.17421	1.71311e-06	2.37468	2.37468	5.73986e-06	2.02236
11715707_a_at	10724	MGEA5	meningioma expressed antigen 5 (hyaluronidase)	NM_001142434 /// NM_012215	2.09198e-07	0.196303	0.959711	-1.04198	0.0013225	0.852342	-1.17324	7.19336e-07	0.549023	-1.82142	2.93811e-07	0.497995	-2.00805	5.31859e-08	0.395079	-2.53114	0.00572658	0.888123	-1.12597	1.0959e-06	0.572072	-1.74803	4.21745e-07	0.518901	-1.92715	6.96977e-08	0.411665	-2.42916	4.48253e-06	0.644135	-1.55247	1.3763e-06	0.584267	-1.71155	1.64e-07	0.463522	-2.15739	0.0136664	0.907056	-1.10247	2.43321e-05	0.719604	-1.38965	0.000179474	0.79334
11744721_s_at	4436	MSH2	mutS homolog 2, colon cancer, nonpolyposis type 1 (E. coli)	NM_000251	2.10748e-07	7.91826e-07	1.87847	1.87847	1.20556e-08	3.56836	3.56836	1.22031e-07	2.37128	2.37128	1.2052e-06	1.79912	1.79912	3.74151e-07	2.04483	2.04483	7.13369e-07	1.89961	1.89961	0.000250319	1.26235	1.26235	0.20331	0.957757	-1.04411	0.0308856	1.08856	1.08856	1.01639e-05	0.664529	-1.50483	4.8474e-07	0.504185	-1.9834	1.65211e-06	0.573045	-1.74506	9.6877e-05	0.758711	-1.31802	0.00271337	0.862333	-1.15965	0.00547323	1.13658
11754765_s_at	146880 /// 3838 /// 440456	KPNA2 /// LOC146880 /// PLEKHM1P	karyopherin alpha 2 (RAG cohort 1, importin alpha 1) /// hypothetical LOC146880	NM_002266 /// NR_024386 /// NR_026899 /// NR_027487	2.12896e-07	0.00155129	0.818683	-1.22147	0.00348422	0.843562	-1.18545	1.02556e-06	2.07404	2.07404	1.42711e-06	1.99348	1.99348	3.00279e-07	2.45272	2.45272	0.443979	1.03039	1.03039	2.43202e-07	2.53339	2.53339	3.15138e-07	2.43499	2.43499	9.05184e-08	2.99593	2.99593	2.95501e-07	2.45867	2.45867	3.86239e-07	2.36317	2.36317	1.06755e-07	2.90757	2.90757	0.319963	0.961159	-1.04041	0.00373474	1.18258	1.18258	0.00129142	1.23037
11728701_a_at	1604	CD55	CD55 molecule, decay accelerating factor for complement (Cromer blood group)	NM_000574 /// NM_001114752	2.17804e-07	1.637e-06	0.623079	-1.60493	6.92976e-06	0.690608	-1.448	0.0112662	1.09694	1.09694	1.94479e-07	0.50795	-1.9687	9.46193e-08	0.46561	-2.14772	0.00702236	1.10838	1.10838	5.6826e-07	1.76051	1.76051	0.000208446	0.815226	-1.22665	2.78927e-05	0.747273	-1.3382	1.86616e-06	1.58836	1.58836	2.05322e-05	0.735512	-1.3596	4.79235e-06	0.674204	-1.48323	9.06676e-08	0.463063	-2.15953	4.78436e-08	0.424464	-2.35591	0.0146131	0.916645
11715918_s_at	100133941	CD24	CD24 molecule	NM_013230	2.2487e-07	0.000977482	0.713815	-1.40092	5.75236e-06	0.432006	-2.31479	2.33158e-07	4.23382	4.23382	0.055549	1.1428	1.1428	0.0894818	0.892276	-1.12073	0.000111066	0.605206	-1.65233	6.6699e-08	5.93126	5.93126	0.000159845	1.60098	1.60098	0.00743983	1.25001	1.25001	1.51105e-08	9.80039	9.80039	2.41521e-06	2.64535	2.64535	1.34905e-05	2.06543	2.06543	4.15293e-07	0.269922	-3.70477	1.4826e-07	0.21075	-4.74497	0.00460305	0.780778
11732331_s_at	10123	ARL4C	ADP-ribosylation factor-like 4C	NM_005737	2.26913e-07	0.00317305	0.763563	-1.30965	1.34072e-06	2.95804	2.95804	0.0114439	1.22669	1.22669	2.20956e-06	0.369141	-2.709	3.85357e-06	2.47631	2.47631	3.5906e-07	3.87399	3.87399	0.000161396	1.60653	1.60653	1.40526e-05	0.483445	-2.06849	8.27837e-07	3.2431	3.2431	4.58903e-06	0.414697	-2.4114	2.77054e-08	0.124792	-8.01331	0.0203997	0.837146	-1.19454	7.33095e-07	0.300925	-3.32309	1.71304e-05	2.01869	2.01869	4.72309e-08	6.70831
11720051_at	6695	SPOCK1	sparc/osteonectin, cwcv and kazal-like domains proteoglycan (testican) 1	NM_004598	2.29063e-07	8.77648e-07	0.187632	-5.32959	8.91902e-07	0.188486	-5.30543	7.04827e-05	2.20071	2.20071	8.10348e-07	0.183425	-5.45182	7.65683e-07	0.18046	-5.54139	0.957433	1.00455	1.00455	8.82295e-08	11.7289	11.7289	0.790537	0.977579	-1.02293	0.650015	0.961778	-1.03974	8.9207e-08	11.6757	11.6757	0.75019	0.973148	-1.02759	0.613204	0.957418	-1.04448	8.35334e-08	0.0833482	-11.9979	8.0338e-08	0.0820009	-12.195	0.848388	0.983836
11727969_a_at	6563	SLC14A1	solute carrier family 14 (urea transporter), member 1 (Kidd blood group)	NM_001128588 /// NM_001146036 /// NM_001146037 /// NM_015865	2.31176e-07	9.19657e-08	0.0839832	-11.9071	2.34995e-05	0.379885	-2.63238	0.00285528	1.49344	1.49344	2.91766e-07	0.129934	-7.6962	1.10902e-05	0.332353	-3.00885	1.74579e-06	4.52334	4.52334	3.75447e-08	17.7826	17.7826	0.00187269	1.54714	1.54714	3.01672e-06	3.95738	3.95738	3.10353e-06	3.9313	3.9313	1.29344e-05	0.342036	-2.92367	0.157231	0.874879	-1.14302	1.00193e-07	0.0870033	-11.4938	1.79165e-06	0.222542	-4.49353	2.79621e-05	2.55786
11758531_x_at	2582	GALE	UDP-galactose-4-epimerase	NM_000403 /// NM_001008216 /// NM_001127621	2.32716e-07	0.0279999	0.899788	-1.11137	0.0160404	1.1293	1.1293	1.77669e-07	2.67145	2.67145	4.36636e-07	2.32748	2.32748	4.13335e-07	2.34578	2.34578	0.000811679	1.25507	1.25507	9.66894e-08	2.96897	2.96897	2.16713e-07	2.5867	2.5867	2.06377e-07	2.60704	2.60704	3.89926e-07	2.36558	2.36558	1.09762e-06	2.061	2.061	1.02979e-06	2.07721	2.07721	0.00938393	0.871243	-1.14779	0.0121076	0.878094	-1.13883	0.837819	1.00786
11736931_s_at	554282 /// 653820 /// 728833 /// 729533	FAM72A /// FAM72B /// FAM72C /// FAM72D	family with sequence similarity 72, member A /// family with sequence similarity	NM_001100910 /// NM_001123168 /// NM_207418	2.33405e-07	0.000288725	0.628881	-1.59013	0.0603783	0.867094	-1.15328	1.67949e-07	5.32311	5.32311	1.47239e-06	3.18989	3.18989	1.85828e-05	2.1227	2.1227	0.00201483	1.37879	1.37879	3.89785e-08	8.46442	8.46442	1.99953e-07	5.07233	5.07233	1.11123e-06	3.37535	3.37535	1.03111e-07	6.13902	6.13902	7.41043e-07	3.67883	3.67883	6.76193e-06	2.44806	2.44806	0.000166909	0.599254	-1.66874	5.78843e-06	0.39877	-2.50771	0.000584622	0.665444
11747230_a_at	699	BUB1	budding uninhibited by benzimidazoles 1 homolog (yeast)	NM_004336	2.3419e-07	0.0408229	0.821805	-1.21683	0.650601	1.03666	1.03666	8.11096e-08	10.0857	10.0857	1.20757e-06	4.33816	4.33816	2.62986e-06	3.61925	3.61925	0.0218433	1.26144	1.26144	4.98641e-08	12.2726	12.2726	5.73865e-07	5.27882	5.27882	1.13672e-06	4.40402	4.40402	8.90749e-08	9.72899	9.72899	1.39873e-06	4.18475	4.18475	3.10858e-06	3.49126	3.49126	3.08068e-05	0.430132	-2.32487	9.97066e-06	0.358851	-2.78667	0.0534639	0.834281
11743721_at	3956	LGALS1	lectin, galactoside-binding, soluble, 1	NM_002305	2.34818e-07	0.693552	1.02483	1.02483	0.156674	1.10075	1.10075	5.18253e-07	3.77471	3.77471	1.73829e-07	4.93385	4.93385	2.16309e-07	4.65799	4.65799	0.273588	1.07408	1.07408	5.78892e-07	3.68324	3.68324	1.90626e-07	4.8143	4.8143	2.38024e-07	4.54512	4.54512	8.08753e-07	3.42922	3.42922	2.51481e-07	4.48227	4.48227	3.1736e-07	4.23166	4.23166	0.00403695	1.30708	1.30708	0.0121405	1.234	1.234	0.369441	0.944088
11719168_at	64112	MOAP1	modulator of apoptosis 1	NM_022151	2.3491e-07	0.0284346	1.07993	1.07993	0.000314454	0.820295	-1.21907	5.46081e-07	0.551626	-1.81282	8.29924e-07	0.574441	-1.74082	8.07051e-08	0.44035	-2.27092	4.99531e-05	0.759582	-1.31651	2.65124e-07	0.510798	-1.95772	3.83852e-07	0.531924	-1.87997	4.72683e-08	0.407758	-2.45244	5.96316e-06	0.672473	-1.48705	1.11927e-05	0.700286	-1.42799	4.18688e-07	0.536819	-1.86282	0.181171	1.04136	1.04136	0.000154212	0.798276	-1.2527	6.06087e-05	0.766571
11737197_s_at	24137 /// 285643	KIF4A /// KIF4B	kinesin family member 4A /// kinesin family member 4B	NM_001099293 /// NM_012310	2.35931e-07	0.00261438	0.678468	-1.47391	0.00633679	0.724377	-1.3805	2.23376e-07	7.59778	7.59778	1.14105e-06	4.66844	4.66844	2.69687e-06	3.78867	3.78867	0.436675	1.06767	1.06767	7.86924e-08	11.1984	11.1984	3.00981e-07	6.88086	6.88086	5.94596e-07	5.58416	5.58416	9.27098e-08	10.4887	10.4887	3.69597e-07	6.44477	6.44477	7.48546e-07	5.23025	5.23025	0.000813497	0.614448	-1.62748	0.000115419	0.498655	-2.00539	0.0376759	0.811549
11718366_s_at	2224	FDPS	farnesyl diphosphate synthase (farnesyl pyrophosphate synthetase, dimethylallylt	NM_001135821 /// NM_001135822 /// NM_002004	2.37322e-07	0.95307	0.99827	-1.00173	0.0292044	0.922716	-1.08376	9.12605e-07	1.77664	1.77664	2.47417e-07	2.04619	2.04619	3.27462e-07	1.97987	1.97987	0.0316588	0.924315	-1.08188	8.96478e-07	1.77972	1.77972	2.43885e-07	2.04974	2.04974	3.22567e-07	1.9833	1.9833	4.19486e-07	1.92545	1.92545	1.31227e-07	2.21758	2.21758	1.68802e-07	2.1457	2.1457	0.00244241	1.15172	1.15172	0.00859111	1.11439	1.11439	0.287374	0.967586
11733115_a_at	760	CA2	carbonic anhydrase II	NM_000067	2.37829e-07	4.08572e-06	0.336148	-2.97488	2.58463e-07	0.175874	-5.6859	0.00323306	1.38586	1.38586	5.71362e-07	0.218528	-4.57607	1.79251e-07	0.157525	-6.34821	8.31071e-05	0.523204	-1.9113	8.7085e-07	4.12277	4.12277	0.000785256	0.650095	-1.53824	3.38935e-05	0.468617	-2.13394	9.27146e-08	7.87986	7.87986	0.0199197	1.24253	1.24253	0.161545	0.895669	-1.11648	1.79836e-07	0.157684	-6.3418	6.79827e-08	0.113666	-8.79774	0.00318457	0.720844
11721622_a_at	84056	KATNAL1	katanin p60 subunit A-like 1	NM_001014380 /// NM_032116	2.40333e-07	0.0105563	1.08417	1.08417	1.25583e-06	1.53071	1.53071	4.35161e-07	1.66371	1.66371	1.62935e-07	1.8229	1.8229	4.2715e-08	2.12015	2.12015	4.34519e-06	1.41188	1.41188	1.21302e-06	1.53455	1.53455	3.8514e-07	1.68138	1.68138	8.42444e-08	1.95555	1.95555	0.00923161	1.08688	1.08688	0.000215734	1.19088	1.19088	6.07682e-06	1.38507	1.38507	0.00607382	1.09569	1.09569	3.38097e-05	1.27435	1.27435	0.000478149	1.16306
11755337_a_at	5168	ENPP2	ectonucleotide pyrophosphatase/phosphodiesterase 2	NM_001040092 /// NM_001130863 /// NM_006209	2.40521e-07	6.21842e-07	0.145955	-6.85142	3.01573e-07	0.113752	-8.79102	0.0596065	1.228	1.228	2.94664e-07	0.112791	-8.86594	1.60025e-07	0.089111	-11.222	0.0306162	0.779365	-1.2831	3.4047e-07	8.41351	8.41351	0.027007	0.772779	-1.29403	0.00142094	0.610537	-1.6379	1.76196e-07	10.7953	10.7953	0.926816	0.99155	-1.00852	0.0330498	0.783377	-1.27652	1.72498e-07	0.0918498	-10.8873	9.84273e-08	0.0725663	-13.7805	0.0375375	0.790053
11751633_x_at	11098	PRSS23	protease, serine, 23	NM_007173	2.40935e-07	0.00244357	0.854362	-1.17046	1.36263e-06	0.549617	-1.81945	8.07386e-07	1.92292	1.92292	0.0279787	1.0949	1.0949	8.67704e-05	0.746043	-1.34041	8.20275e-06	0.643308	-1.55447	2.2413e-07	2.25071	2.25071	0.00022035	1.28154	1.28154	0.00503919	0.873217	-1.14519	1.67854e-08	3.49865	3.49865	5.90771e-07	1.99212	1.99212	6.8348e-05	1.35739	1.35739	1.95267e-06	0.569397	-1.75624	8.92341e-08	0.387975	-2.57749	1.84931e-05	0.681378
11747752_x_at	10933	MORF4L1	mortality factor 4 like 1	NM_006791 /// NM_206839	2.41732e-07	3.18045e-06	0.863649	-1.15788	0.000123871	0.925178	-1.08087	4.59013e-07	1.22547	1.22547	0.0029583	0.958086	-1.04375	0.0374332	1.02396	1.02396	0.000244733	1.07124	1.07124	1.80226e-08	1.41895	1.41895	2.38966e-05	1.10935	1.10935	1.31447e-06	1.18562	1.18562	6.66899e-08	1.32458	1.32458	0.00771656	1.03557	1.03557	2.72409e-05	1.10677	1.10677	1.47223e-07	0.781809	-1.27908	9.56703e-07	0.835561	-1.1968	0.000295777	1.06875
11724210_at	3998	LMAN1	lectin, mannose-binding, 1	NM_005570	2.42292e-07	1.03713e-05	0.611711	-1.63476	1.2785e-05	0.622409	-1.60666	0.193183	0.947941	-1.05492	9.18471e-08	0.335257	-2.98279	7.35533e-08	0.321644	-3.10903	0.65145	1.01749	1.01749	2.02533e-05	1.54965	1.54965	3.17918e-06	0.548064	-1.82461	2.14635e-06	0.52581	-1.90183	2.55801e-05	1.52302	1.52302	2.68914e-06	0.538643	-1.85652	1.8343e-06	0.516772	-1.93509	1.2387e-07	0.353669	-2.82751	9.8106e-08	0.339308	-2.94717	0.299246	0.959396
11722598_s_at	57007	CXCR7	chemokine (C-X-C motif) receptor 7	NM_020311	2.44682e-07	0.0336518	1.12025	1.12025	0.352371	1.04263	1.04263	1.22179e-07	3.26265	3.26265	4.4374e-07	2.59129	2.59129	2.96299e-07	2.77067	2.77067	0.133633	0.930708	-1.07445	2.22945e-07	2.91242	2.91242	9.42648e-07	2.31313	2.31313	5.97855e-07	2.47326	2.47326	1.51365e-07	3.12925	3.12925	5.791e-07	2.48534	2.48534	3.79965e-07	2.65739	2.65739	0.00142909	0.794229	-1.25908	0.00756691	0.84921	-1.17757	0.157185	1.06922
11732712_a_at	10468	FST	follistatin	NM_006350 /// NM_013409	2.48429e-07	2.60473e-06	0.593079	-1.68612	4.18225e-08	0.350949	-2.84942	0.0224654	1.09802	1.09802	1.552e-05	0.680345	-1.46984	1.03668e-05	0.66179	-1.51105	2.53933e-06	0.591741	-1.68993	9.8446e-07	1.85139	1.85139	0.00419297	1.14714	1.14714	0.0116787	1.11586	1.11586	2.50865e-08	3.12872	3.12872	6.42191e-07	1.93859	1.93859	8.2711e-07	1.88572	1.88572	4.35852e-06	0.619611	-1.61392	3.13261e-06	0.602713	-1.65917	0.401614	0.972727
11742992_s_at	29968	PSAT1	phosphoserine aminotransferase 1	NM_021154 /// NM_058179	2.51093e-07	2.40993e-05	1.44895	1.44895	2.12471e-07	2.28941	2.28941	2.23712e-05	0.686846	-1.45593	0.00412009	0.866645	-1.15387	0.000502562	1.24095	1.24095	7.10758e-06	1.58005	1.58005	3.94429e-07	0.474029	-2.10957	3.58853e-06	0.598119	-1.67191	0.00279978	0.856449	-1.16761	2.2807e-08	0.30001	-3.33323	8.21682e-08	0.378545	-2.6417	1.27603e-06	0.54204	-1.84488	0.000335788	1.26178	1.26178	1.56671e-06	1.80674	1.80674	2.90593e-05	1.43191
11728270_a_at	27309	ZNF330	zinc finger protein 330	NM_014487	2.56145e-07	9.46551e-07	1.84911	1.84911	8.1178e-05	1.33146	1.33146	4.33472e-05	0.726449	-1.37656	4.32488e-07	2.01668	2.01668	1.32622e-06	1.78722	1.78722	3.70652e-05	0.720054	-1.38879	7.84556e-08	0.392864	-2.54541	0.0289682	1.09062	1.09062	0.305294	0.96653	-1.03463	1.03137e-06	0.545604	-1.83283	9.53349e-06	1.51464	1.51464	6.92712e-05	1.3423	1.3423	4.61773e-08	2.77608	2.77608	9.79015e-08	2.46021	2.46021	0.00731485	0.886218
11720827_a_at	387103	C6orf173	chromosome 6 open reading frame 173	NM_001012507	2.56409e-07	0.0847031	0.865416	-1.15551	0.745362	1.02412	1.02412	1.07278e-07	7.72694	7.72694	1.08392e-06	3.99749	3.99749	1.2957e-06	3.83629	3.83629	0.0530687	1.18338	1.18338	7.13746e-08	8.92858	8.92858	6.01931e-07	4.61916	4.61916	7.07632e-07	4.43288	4.43288	1.15046e-07	7.54498	7.54498	1.20113e-06	3.90336	3.90336	1.44025e-06	3.74595	3.74595	8.20268e-05	0.517345	-1.93295	5.81288e-05	0.496482	-2.01417	0.578298	0.959673
11722946_at	139221	MUM1L1	melanoma associated antigen (mutated) 1-like 1	NM_152423	2.58267e-07	0.000109572	1.63934	1.63934	4.05123e-05	0.55499	-1.80183	3.67727e-07	0.269137	-3.71558	9.57e-06	0.469796	-2.12858	2.81713e-07	0.253427	-3.94591	1.14964e-06	0.338545	-2.95382	5.47496e-08	0.164174	-6.0911	4.92054e-07	0.286576	-3.48947	4.50255e-08	0.154591	-6.46868	1.22894e-05	0.48494	-2.06211	0.023613	0.846495	-1.18134	7.71306e-06	0.456634	-2.18994	5.56181e-05	1.74556	1.74556	0.318625	0.941629	-1.06199	3.08989e-05	0.539441
11729633_x_at	8531	CSDA	cold shock domain protein A	NM_001145426 /// NM_003651	2.58693e-07	0.208426	1.022	1.022	0.000273909	0.889514	-1.12421	8.02621e-07	1.37895	1.37895	5.87467e-07	1.4031	1.4031	6.32499e-07	1.39723	1.39723	0.000105919	0.870363	-1.14895	1.21597e-06	1.34926	1.34926	8.71091e-07	1.37289	1.37289	9.42549e-07	1.36715	1.36715	1.26519e-07	1.55023	1.55023	1.00372e-07	1.57737	1.57737	1.06054e-07	1.57078	1.57078	0.304018	1.01751	1.01751	0.426589	1.01325	1.01325	0.795299	0.99582
11738542_a_at	8710	SERPINB7	serpin peptidase inhibitor, clade B (ovalbumin), member 7	NM_001040147 /// NM_003784	2.60122e-07	4.59379e-05	2.34765	2.34765	2.47774e-06	4.09216	4.09216	6.5255e-08	13.4548	13.4548	7.03218e-08	13.0263	13.0263	8.21458e-08	12.1944	12.1944	0.000503118	1.74308	1.74308	6.97347e-07	5.73116	5.73116	7.7918e-07	5.54865	5.54865	9.83362e-07	5.1943	5.1943	6.67926e-06	3.28794	3.28794	7.84828e-06	3.18323	3.18323	1.10547e-05	2.97995	2.97995	0.706554	0.968154	-1.03289	0.27529	0.906326	-1.10336	0.451378	0.936138
11733798_at	1655	DDX5	DEAD (Asp-Glu-Ala-Asp) box polypeptide 5	NM_004396	2.60778e-07	0.0408845	0.92133	-1.08539	0.220413	0.957749	-1.04412	0.000317798	1.26224	1.26224	1.84838e-07	2.31812	2.31812	3.08525e-07	2.16282	2.16282	0.265354	1.03953	1.03953	5.87712e-05	1.37002	1.37002	1.06192e-07	2.51605	2.51605	1.6917e-07	2.3475	2.3475	0.000123656	1.31793	1.31793	1.3716e-07	2.42038	2.42038	2.23136e-07	2.25824	2.25824	1.26845e-06	1.83651	1.83651	2.5937e-06	1.71347	1.71347	0.0704037	0.933008
11727489_a_at	3832	KIF11	kinesin family member 11	NM_004523	2.65215e-07	0.385963	0.943668	-1.05969	0.183055	1.09783	1.09783	8.75888e-08	6.50548	6.50548	5.73307e-07	3.91871	3.91871	3.36998e-06	2.75168	2.75168	0.0504915	1.16337	1.16337	7.30186e-08	6.89383	6.89383	4.47879e-07	4.15264	4.15264	2.42737e-06	2.91594	2.91594	1.18816e-07	5.92574	5.92574	8.72432e-07	3.56949	3.56949	5.94803e-06	2.50646	2.50646	0.000180733	0.602371	-1.66011	8.73664e-06	0.422979	-2.36419	0.00125995	0.70219
11749550_a_at	59342	SCPEP1	serine carboxypeptidase 1	NM_021626	2.67039e-07	0.000539261	0.809126	-1.2359	1.30568e-05	0.663837	-1.50639	2.40712e-07	0.446522	-2.23953	2.87438e-07	0.457224	-2.18711	3.58864e-08	0.329779	-3.03234	0.000774439	0.820436	-1.21886	1.4685e-06	0.551857	-1.81206	1.86723e-06	0.565083	-1.76965	1.27081e-07	0.407574	-2.45354	1.5788e-05	0.672639	-1.48668	2.25582e-05	0.688759	-1.45189	5.59492e-07	0.496777	-2.01298	0.482465	1.02397	1.02397	7.40182e-05	0.738549	-1.35401	4.82069e-05	0.721263
11746761_a_at	54899	PXK	PX domain containing serine/threonine kinase	NM_017771	2.67686e-07	6.72647e-07	0.392935	-2.54495	0.000181837	1.42726	1.42726	0.000282227	1.38899	1.38899	1.30033e-06	0.433548	-2.30655	0.0911461	1.09155	1.09155	9.86105e-08	3.63229	3.63229	1.11962e-07	3.53491	3.53491	0.0648136	1.10336	1.10336	3.95033e-07	2.77793	2.77793	0.555849	0.973191	-1.02755	1.58226e-07	0.303763	-3.29204	0.000844552	0.764787	-1.30755	1.81538e-07	0.312131	-3.20378	0.00147347	0.785855	-1.2725	7.20506e-07	2.51771
11719949_a_at	54908	CCDC99	coiled-coil domain containing 99	NM_017785	2.71202e-07	0.108309	0.891192	-1.12209	0.000889326	1.451	1.451	1.78553e-07	5.1386	5.1386	4.88687e-07	3.9825	3.9825	2.7344e-07	4.58917	4.58917	0.000206455	1.62816	1.62816	1.19054e-07	5.76599	5.76599	3.03635e-07	4.46873	4.46873	1.77186e-07	5.14947	5.14947	8.27517e-07	3.54141	3.54141	3.12886e-06	2.74465	2.74465	1.44094e-06	3.16275	3.16275	0.00586583	0.775016	-1.2903	0.113628	0.893077	-1.11972	0.0593747	1.15233
11752820_a_at	55022	PID1	phosphotyrosine interaction domain containing 1	NM_001100818 /// NM_017933	2.71586e-07	1.15338e-06	0.514766	-1.94263	0.000246021	0.769288	-1.2999	1.21798e-05	1.55993	1.55993	0.748525	1.01146	1.01146	4.09722e-06	1.70855	1.70855	2.19441e-05	1.49444	1.49444	5.46557e-08	3.03037	3.03037	1.0429e-06	1.96488	1.96488	3.412e-08	3.31908	3.31908	7.96077e-07	2.02776	2.02776	0.000194415	1.31479	1.31479	3.87945e-07	2.22095	2.22095	1.41649e-05	0.648397	-1.54226	0.0364408	1.09527	1.09527	4.64859e-06	1.6892
11736423_a_at	10631	POSTN	periostin, osteoblast specific factor	NM_001135934 /// NM_001135935 /// NM_001135936 /// NM_006475	2.72875e-07	1.37747e-05	3.78788	3.78788	2.89776e-06	5.68616	5.68616	7.44381e-08	25.0451	25.0451	5.62731e-08	29.2306	29.2306	7.25085e-08	25.4034	25.4034	0.00786102	1.50115	1.50115	1.77367e-06	6.61189	6.61189	1.11407e-06	7.71687	7.71687	1.69688e-06	6.70648	6.70648	7.36697e-06	4.40456	4.40456	4.11912e-06	5.14065	5.14065	6.96719e-06	4.46758	4.46758	0.18712	1.16712	1.16712	0.895628	1.01431	1.01431	0.225134	0.869068
11722252_x_at	4751	NEK2	NIMA (never in mitosis gene a)-related kinase 2	NM_002497	2.74665e-07	0.0767017	0.810355	-1.23403	0.0490773	0.784757	-1.27428	1.54607e-07	14.9347	14.9347	8.99354e-07	7.46678	7.46678	2.96342e-06	5.17087	5.17087	0.755598	0.968412	-1.03262	9.89264e-08	18.4299	18.4299	4.9847e-07	9.21422	9.21422	1.45593e-06	6.381	6.381	9.2669e-08	19.031	19.031	4.57743e-07	9.51477	9.51477	1.31535e-06	6.58914	6.58914	0.000411358	0.499961	-2.00015	3.79341e-05	0.346231	-2.88824	0.00973609	0.692517
11737795_a_at	57650	KIAA1524	KIAA1524	NM_020890	2.75774e-07	0.0982115	0.897855	-1.11377	0.000782318	1.41039	1.41039	9.90594e-08	5.09886	5.09886	6.35901e-07	3.29318	3.29318	6.71724e-07	3.25728	3.25728	0.000177455	1.57084	1.57084	6.75989e-08	5.67893	5.67893	3.80333e-07	3.66782	3.66782	3.99966e-07	3.62785	3.62785	4.06462e-07	3.61521	3.61521	4.74678e-06	2.33494	2.33494	5.12333e-06	2.30949	2.30949	0.000212588	0.645865	-1.54831	0.000185282	0.638826	-1.56537	0.848862	0.989101
11755400_s_at	27347	STK39	serine threonine kinase 39 (STE20/SPS1 homolog, yeast)	NM_013233	2.7737e-07	0.000694189	0.750659	-1.33216	3.73381e-06	0.486572	-2.05519	9.9323e-06	1.83965	1.83965	5.11607e-06	1.97933	1.97933	6.04527e-06	1.94177	1.94177	7.08352e-05	0.648194	-1.54275	1.02749e-06	2.45072	2.45072	6.45257e-07	2.6368	2.6368	7.26358e-07	2.58676	2.58676	9.84011e-08	3.78084	3.78084	7.14834e-08	4.06791	4.06791	7.75957e-08	3.99072	3.99072	0.154373	1.07593	1.07593	0.27438	1.05551	1.05551	0.684584	0.981023
11716950_s_at	140809	SRXN1	sulfiredoxin 1 homolog (S. cerevisiae)	NM_080725	2.77916e-07	5.67013e-06	0.746726	-1.33918	2.69256e-05	1.2504	1.2504	5.52439e-07	0.648388	-1.54229	7.27102e-07	0.661224	-1.51235	3.04318e-05	0.803506	-1.24455	1.96507e-07	1.67451	1.67451	0.000357409	0.868308	-1.15167	0.000798388	0.885497	-1.12931	0.00953237	1.07604	1.07604	4.63753e-08	0.518544	-1.92848	5.55742e-08	0.528809	-1.89104	4.89151e-07	0.642598	-1.55618	0.354798	1.0198	1.0198	3.40912e-05	1.23924	1.23924	5.90172e-05	1.21518
11758993_at	84851	TRIM52	tripartite motif-containing 52	NM_032765	2.82025e-07	4.81612e-06	0.592586	-1.68752	6.92969e-07	0.483521	-2.06816	3.5067e-06	0.575631	-1.73722	3.64512e-08	0.303795	-3.29169	4.44606e-08	0.315866	-3.1659	0.000990352	0.815951	-1.22556	0.426885	0.971387	-1.02946	1.13965e-06	0.512659	-1.95061	1.62596e-06	0.533029	-1.87607	0.00218291	1.1905	1.1905	9.64207e-06	0.628297	-1.5916	1.60526e-05	0.653262	-1.53078	1.48216e-06	0.52776	-1.8948	2.14906e-06	0.54873	-1.82239	0.296348	1.03973
11724490_x_at	57016	AKR1B10	aldo-keto reductase family 1, member B10 (aldose reductase)	NM_020299	2.82671e-07	0.000496407	1.68757	1.68757	4.78701e-05	2.21655	2.21655	0.191975	1.11981	1.11981	6.0909e-08	11.8246	11.8246	2.78208e-07	6.78339	6.78339	0.0121915	1.31346	1.31346	0.00178241	0.663566	-1.50701	2.51755e-07	7.00688	7.00688	1.84756e-06	4.01963	4.01963	0.00011431	0.505206	-1.97939	6.17183e-07	5.33468	5.33468	6.6656e-06	3.06034	3.06034	8.05795e-08	10.5594	10.5594	3.99679e-07	6.05762	6.05762	0.000358263	0.573669
11718779_at	6273	S100A2	S100 calcium binding protein A2	NM_005978	2.87702e-07	0.0708777	0.770353	-1.29811	0.556164	0.928522	-1.07698	2.43561e-07	20.6338	20.6338	5.52924e-07	13.9708	13.9708	9.65024e-07	11.0298	11.0298	0.167711	1.20532	1.20532	1.48854e-07	26.7849	26.7849	3.15637e-07	18.1356	18.1356	5.23343e-07	14.3178	14.3178	2.10877e-07	22.2222	22.2222	4.68961e-07	15.0463	15.0463	8.05815e-07	11.8789	11.8789	0.0169014	0.677084	-1.47692	0.00189748	0.534549	-1.87074	0.0942516	0.789487
11725837_a_at	55732	C1orf112	chromosome 1 open reading frame 112	NM_018186	2.88413e-07	0.0179595	1.13974	1.13974	2.83385e-06	1.97597	1.97597	7.9189e-08	3.47051	3.47051	2.34304e-07	2.82142	2.82142	1.59931e-07	3.02204	3.02204	9.89742e-06	1.7337	1.7337	1.5356e-07	3.04501	3.04501	5.22178e-07	2.4755	2.4755	3.38309e-07	2.65152	2.65152	8.63768e-06	1.75636	1.75636	0.000120248	1.42787	1.42787	4.41848e-05	1.5294	1.5294	0.00220004	0.81297	-1.23006	0.0142365	0.870777	-1.1484	0.140978	1.07111
11744793_x_at	9787	DLGAP5	discs, large (Drosophila) homolog-associated protein 5	NM_001146015 /// NM_014750	2.91399e-07	0.175938	0.84413	-1.18465	0.268675	0.874038	-1.14411	1.4821e-07	21.1917	21.1917	7.04737e-07	10.4781	10.4781	2.75107e-06	6.46228	6.46228	0.763291	1.03543	1.03543	1.07413e-07	25.1048	25.1048	4.66112e-07	12.413	12.413	1.64726e-06	7.65555	7.65555	1.146e-07	24.2458	24.2458	5.06286e-07	11.9882	11.9882	1.824e-06	7.39359	7.39359	0.00069959	0.494446	-2.02247	3.82703e-05	0.304944	-3.27929	0.00469256	0.616739
11721146_a_at	4288	MKI67	antigen identified by monoclonal antibody Ki-67	NM_001145966 /// NM_002417	2.93511e-07	0.00277027	0.766711	-1.30427	0.00815898	0.809499	-1.23533	3.7999e-07	3.6146	3.6146	7.51107e-07	3.1445	3.1445	4.28773e-06	2.3466	2.3466	0.357116	1.05581	1.05581	1.24143e-07	4.71443	4.71443	2.1753e-07	4.10128	4.10128	8.65355e-07	3.06061	3.06061	1.53532e-07	4.46524	4.46524	2.74754e-07	3.8845	3.8845	1.16198e-06	2.89883	2.89883	0.042981	0.869942	-1.1495	0.000213047	0.6492	-1.54036	0.00170349	0.746257
11740934_a_at	51203	NUSAP1	nucleolar and spindle associated protein 1	NM_001129897 /// NM_016359 /// NM_018454	2.94305e-07	0.0838413	0.853507	-1.17164	0.489865	0.945294	-1.05787	8.62652e-08	10.1335	10.1335	1.67883e-06	4.07634	4.07634	3.94247e-05	2.26663	2.26663	0.230279	1.10754	1.10754	5.81239e-08	11.8728	11.8728	8.92316e-07	4.77599	4.77599	1.41824e-05	2.65566	2.65566	7.47545e-08	10.72	10.72	1.33113e-06	4.31225	4.31225	2.68913e-05	2.3978	2.3978	2.12874e-05	0.402263	-2.48593	1.15219e-06	0.223676	-4.47075	0.000256628	0.556045
11736422_s_at	10631	POSTN	periostin, osteoblast specific factor	NM_001135934 /// NM_001135935 /// NM_001135936 /// NM_006475	2.98576e-07	9.7593e-05	2.96235	2.96235	3.47793e-05	3.67469	3.67469	1.72148e-07	24.7639	24.7639	6.67796e-08	43.0233	43.0233	1.14156e-07	31.1371	31.1371	0.120283	1.24046	1.24046	1.99667e-06	8.35954	8.35954	5.07767e-07	14.5233	14.5233	1.08977e-06	10.5109	10.5109	3.75073e-06	6.73904	6.73904	8.35606e-07	11.708	11.708	1.9232e-06	8.47339	8.47339	0.00354249	1.73734	1.73734	0.102754	1.25736	1.25736	0.0348332	0.723727
11720186_s_at	4085	MAD2L1	MAD2 mitotic arrest deficient-like 1 (yeast)	NM_002358	3.00323e-07	0.00221555	1.40801	1.40801	7.4211e-05	1.90028	1.90028	1.15051e-07	6.9182	6.9182	1.08314e-07	7.05564	7.05564	2.67787e-07	5.35699	5.35699	0.00423263	1.34962	1.34962	3.66724e-07	4.91345	4.91345	3.40902e-07	5.01106	5.01106	1.03671e-06	3.80464	3.80464	1.26436e-06	3.64062	3.64062	1.15622e-06	3.71294	3.71294	4.64066e-06	2.81905	2.81905	0.779137	1.01987	1.01987	0.00882346	0.774332	-1.29144	0.00630591	0.759249
11750107_a_at	23231	KIAA0746	KIAA0746 protein	NM_015187	3.00502e-07	0.00354145	0.829138	-1.20607	0.00249718	0.817762	-1.22285	0.000121098	0.70151	-1.4255	1.47053e-07	0.327002	-3.05808	8.61899e-08	0.294474	-3.39588	0.743949	0.98628	-1.01391	0.00608482	0.846072	-1.18193	4.38163e-07	0.394388	-2.53557	2.32289e-07	0.355157	-2.81566	0.00899933	0.857841	-1.16572	4.78882e-07	0.399874	-2.50079	2.51626e-07	0.360097	-2.77703	1.41731e-06	0.46614	-2.14528	6.61549e-07	0.419772	-2.38225	0.0409631	0.900527
11718724_at	57561	ARRDC3	arrestin domain containing 3	NM_020801	3.03106e-07	0.00138198	0.795636	-1.25686	0.302357	1.04714	1.04714	1.50313e-06	0.465763	-2.14702	7.54744e-07	0.423856	-2.35929	7.93217e-08	0.285528	-3.50229	0.000524967	1.3161	1.3161	1.21255e-05	0.585397	-1.70824	4.69668e-06	0.532726	-1.87714	2.63361e-07	0.358868	-2.78654	1.06314e-06	0.444796	-2.24822	5.53491e-07	0.404775	-2.47051	6.39521e-08	0.272674	-3.66738	0.0603396	0.910025	-1.09887	2.04585e-05	0.613033	-1.63123	6.98856e-05	0.673644
11748198_a_at	27065	D4S234E	DNA segment on chromosome 4 (unique) 234 expressed sequence	NM_001040101 /// NM_014392	3.0326e-07	2.35749e-05	0.494032	-2.02416	9.7061e-06	0.439749	-2.27402	4.02113e-06	2.59848	2.59848	2.86125e-05	0.505662	-1.97761	9.27491e-07	0.293961	-3.40182	0.101795	0.890122	-1.12344	1.51832e-07	5.25975	5.25975	0.712905	1.02354	1.02354	0.000135062	0.595023	-1.68061	1.01372e-07	5.90902	5.90902	0.0597578	1.14989	1.14989	0.000545495	0.668474	-1.49594	1.65153e-07	0.194599	-5.13878	2.99281e-08	0.113128	-8.83956	0.000105559	0.581339
11758125_s_at	55789	DEPDC1B	DEP domain containing 1B	NM_001145208 /// NM_018369	3.03498e-07	0.0763923	0.824396	-1.21301	0.969001	0.996347	-1.00367	1.30398e-07	12.8235	12.8235	8.11883e-07	6.52603	6.52603	3.76819e-06	4.24809	4.24809	0.0807906	1.20858	1.20858	8.43933e-08	15.5551	15.5551	4.53899e-07	7.91613	7.91613	1.80053e-06	5.15298	5.15298	1.29289e-07	12.8706	12.8706	8.02557e-07	6.54995	6.54995	3.71262e-06	4.26367	4.26367	0.000295344	0.50891	-1.96498	1.81878e-05	0.331273	-3.01866	0.00314977	0.650946
11728377_x_at	10874	NMU	neuromedin U	NM_006681	3.10289e-07	0.00290506	1.59085	1.59085	0.0701827	1.2353	1.2353	1.57258e-07	13.8716	13.8716	1.94035e-07	12.663	12.663	4.96713e-07	8.73686	8.73686	0.0389245	0.776501	-1.28783	4.99413e-07	8.7196	8.7196	6.44659e-07	7.95988	7.95988	2.07013e-06	5.49195	5.49195	2.58958e-07	11.2294	11.2294	3.25456e-07	10.251	10.251	9.12781e-07	7.07269	7.07269	0.37939	0.912872	-1.09544	0.00296667	0.629839	-1.58771	0.00833856	0.689954
11727916_a_at	1058	CENPA	centromere protein A	NM_001042426 /// NM_001809	3.10922e-07	0.777011	0.966145	-1.03504	0.225214	1.17015	1.17015	1.95166e-07	21.5081	21.5081	3.34319e-07	16.4953	16.4953	1.0433e-06	10.1144	10.1144	0.150463	1.21115	1.21115	1.82614e-07	22.2617	22.2617	3.10899e-07	17.0733	17.0733	9.55883e-07	10.4688	10.4688	2.66872e-07	18.3806	18.3806	4.71045e-07	14.0968	14.0968	1.58155e-06	8.64364	8.64364	0.0625778	0.766936	-1.30389	0.000636416	0.470259	-2.12649	0.00563896	0.613165
11717585_a_at	5716	PSMD10	proteasome (prosome, macropain) 26S subunit, non-ATPase, 10	NM_002814 /// NM_170750	3.11062e-07	0.000810539	1.12009	1.12009	7.03402e-05	1.19332	1.19332	3.88318e-07	1.53725	1.53725	2.19782e-07	1.60508	1.60508	5.42564e-08	1.819	1.819	0.0134172	1.06538	1.06538	2.38085e-06	1.37243	1.37243	1.11854e-06	1.43299	1.43299	1.90023e-07	1.62398	1.62398	8.827e-06	1.28821	1.28821	3.50754e-06	1.34505	1.34505	4.36936e-07	1.52432	1.52432	0.0562136	1.04412	1.04412	9.28563e-05	1.18328	1.18328	0.000479421	1.13328
11723677_a_at	26586	CKAP2	cytoskeleton associated protein 2	NM_001098525 /// NM_018204	3.1195e-07	0.0704549	0.862296	-1.15969	0.739453	1.02378	1.02378	3.62587e-07	4.97516	4.97516	4.13113e-07	4.80485	4.80485	7.44254e-07	4.14311	4.14311	0.0438002	1.18727	1.18727	2.1439e-07	5.76966	5.76966	2.41602e-07	5.57215	5.57215	4.13146e-07	4.80474	4.80474	3.95825e-07	4.8596	4.8596	4.5185e-07	4.69325	4.69325	8.21573e-07	4.04688	4.04688	0.62407	0.965768	-1.03545	0.0349645	0.83276	-1.20083	0.0704242	0.862278
11739458_at	81493	SYNC	syncoilin, intermediate filament protein	NM_001161708 /// NM_030786	3.14586e-07	5.64993e-05	0.58693	-1.70378	0.00261766	0.76966	-1.29927	6.90814e-07	3.10215	3.10215	2.54368e-05	1.84471	1.84471	1.92351e-06	2.59148	2.59148	0.00220214	1.31133	1.31133	6.95444e-08	5.28538	5.28538	6.45326e-07	3.14297	3.14297	1.37528e-07	4.41531	4.41531	2.00598e-07	4.03055	4.03055	3.18576e-06	2.39678	2.39678	4.56255e-07	3.36705	3.36705	6.50898e-05	0.594654	-1.68165	0.0146706	0.835382	-1.19706	0.000681725	1.40482
11755747_a_at	51316	PLAC8	placenta-specific 8	NM_001130715 /// NM_001130716 /// NM_016619	3.15051e-07	0.868438	1.00734	1.00734	6.95487e-06	0.543358	-1.84041	3.02572e-06	2.01957	2.01957	7.49795e-07	2.43514	2.43514	0.000502042	1.33223	1.33223	6.48633e-06	0.539401	-1.85391	3.21781e-06	2.00486	2.00486	7.87374e-07	2.4174	2.4174	0.000576819	1.32252	1.32252	7.41695e-08	3.71683	3.71683	3.34718e-08	4.48164	4.48164	7.16537e-07	2.45184	2.45184	0.0044478	1.20577	1.20577	6.35692e-05	0.659659	-1.51594	7.42889e-06	0.547085
11747458_a_at	5891	RAGE	renal tumor antigen	NM_014226	3.18205e-07	0.162802	0.948626	-1.05416	1.60617e-06	1.84702	1.84702	2.03297e-07	2.38503	2.38503	5.51704e-07	2.0852	2.0852	1.95965e-07	2.39789	2.39789	9.86071e-07	1.94704	1.94704	1.4313e-07	2.51419	2.51419	3.65495e-07	2.19813	2.19813	1.38254e-07	2.52775	2.52775	0.000249617	1.29129	1.29129	0.0106038	1.12895	1.12895	0.000222486	1.29825	1.29825	0.00671276	0.874287	-1.14379	0.876472	1.00539	1.00539	0.00559855	1.14996
11738785_at	100133171 /// 171490 /// 30014 /// 64648 /// 64663 /// 728695 /// 728712	SPANXA1 /// SPANXA2 /// SPANXB1 /// SPANXB2 /// SPANXC /// SPANXD /// SPANXF1	sperm protein associated with the nucleus, X-linked, family member A1 /// SPANX	NM_013453 /// NM_022661 /// NM_032417 /// NM_032461 /// NM_139019 /// NM_145662	3.18556e-07	0.00070478	0.890607	-1.12283	0.000107601	0.849484	-1.17718	0.000160072	1.16413	1.16413	2.55804e-06	1.36503	1.36503	4.80817e-07	1.51091	1.51091	0.0407669	0.953826	-1.04841	6.17769e-06	1.30712	1.30712	3.92653e-07	1.5327	1.5327	1.10261e-07	1.6965	1.6965	2.37585e-06	1.3704	1.3704	2.10256e-07	1.60689	1.60689	6.61421e-08	1.77863	1.77863	0.0001234	1.17257	1.17257	7.22782e-06	1.29789	1.29789	0.00140602	1.10687
11742991_a_at	29968	PSAT1	phosphoserine aminotransferase 1	NM_021154 /// NM_058179	3.21821e-07	0.000100163	1.48084	1.48084	7.58014e-07	2.48028	2.48028	5.1858e-06	0.519048	-1.9266	0.000342163	0.729956	-1.36995	0.000641783	1.32338	1.32338	2.10311e-05	1.67491	1.67491	3.23579e-07	0.350508	-2.853	3.32228e-06	0.492932	-2.02868	0.0406689	0.893669	-1.11898	2.97715e-08	0.20927	-4.77851	1.29203e-07	0.294304	-3.39784	6.67096e-06	0.533563	-1.87419	0.000220339	1.40634	1.40634	6.34778e-07	2.54964	2.54964	9.16483e-06	1.81297
11744843_s_at	5069	PAPPA	pregnancy-associated plasma protein A, pappalysin 1	NM_002581	3.3025e-07	0.00524079	0.657373	-1.52121	0.000704484	1.86826	1.86826	2.86028e-07	11.355	11.355	1.38164e-06	6.44438	6.44438	3.02038e-07	11.1063	11.1063	4.05896e-05	2.84201	2.84201	1.10764e-07	17.2733	17.2733	4.14484e-07	9.80323	9.80323	1.16039e-07	16.895	16.895	1.66867e-06	6.07786	6.07786	1.51997e-05	3.4494	3.4494	1.79492e-06	5.94475	5.94475	0.00118187	0.567535	-1.76201	0.828997	0.978099	-1.02239	0.00145232	1.72342
11732689_s_at	151613	TTC14	tetratricopeptide repeat domain 14	NM_001042601 /// NM_133462	3.31948e-07	0.0493015	1.09717	1.09717	0.00198039	1.21765	1.21765	5.28104e-06	0.565206	-1.76927	4.22032e-07	0.416854	-2.39892	6.72797e-07	0.44534	-2.24548	0.0328309	1.1098	1.1098	2.17719e-06	0.515147	-1.94119	2.31821e-07	0.379935	-2.63203	3.53135e-07	0.405897	-2.46368	9.18885e-07	0.464179	-2.15434	1.26078e-07	0.342345	-2.92103	1.84225e-07	0.365738	-2.73419	0.000194238	0.737527	-1.35588	0.000735802	0.787926	-1.26916	0.130421	1.06833
11748068_x_at	9236	CCPG1	cell cycle progression 1	NM_004748 /// NM_020739	3.33948e-07	0.000719003	0.753013	-1.328	0.00519913	0.825755	-1.21101	2.30476e-06	0.459116	-2.1781	1.51143e-07	0.29166	-3.42865	8.79055e-08	0.259392	-3.85517	0.0848185	1.0966	1.0966	3.2458e-05	0.609706	-1.64014	7.16251e-07	0.387324	-2.58182	3.58495e-07	0.344472	-2.90299	1.2065e-05	0.555996	-1.79858	4.12895e-07	0.353204	-2.83122	2.18808e-07	0.314127	-3.18343	5.33396e-05	0.635265	-1.57415	1.41743e-05	0.564981	-1.76997	0.0394917	0.889364
11755466_a_at	157313	CDCA2	cell division cycle associated 2	NM_152562	3.34524e-07	0.0318821	0.819195	-1.22071	0.181545	1.11437	1.11437	1.20347e-07	7.78004	7.78004	1.15629e-06	4.06324	4.06324	4.26099e-06	3.07669	3.07669	0.00512806	1.36032	1.36032	6.9199e-08	9.49717	9.49717	5.25554e-07	4.96004	4.96004	1.62721e-06	3.75574	3.75574	1.66261e-07	6.98157	6.98157	1.8598e-06	3.64623	3.64623	7.71677e-06	2.76092	2.76092	0.000101165	0.522265	-1.91474	1.30817e-05	0.395459	-2.52871	0.00816329	0.7572
11743831_s_at	6196	RPS6KA2	ribosomal protein S6 kinase, 90kDa, polypeptide 2	NM_001006932 /// NM_021135	3.38307e-07	0.000721765	1.11337	1.11337	0.00504595	0.929607	-1.07572	1.63192e-07	0.630768	-1.58537	1.11379e-06	0.716395	-1.39588	9.60525e-06	0.793546	-1.26017	4.04665e-05	0.834952	-1.19767	4.67718e-08	0.566541	-1.7651	2.12283e-07	0.64345	-1.55412	1.01793e-06	0.712745	-1.40303	4.55294e-07	0.678532	-1.47377	4.77924e-06	0.770643	-1.29762	8.53356e-05	0.853636	-1.17146	0.000287703	1.13575	1.13575	1.00203e-05	1.25806	1.25806	0.000933825	1.10769
11730839_at	131870	NUDT16	nudix (nucleoside diphosphate linked moiety X)-type motif 16	NM_152395	3.38408e-07	0.0493398	1.11059	1.11059	8.26264e-07	0.413137	-2.4205	5.67902e-07	0.389981	-2.56423	0.00043907	0.74313	-1.34566	1.44858e-07	0.305815	-3.26996	4.24719e-07	0.371998	-2.68818	3.03197e-07	0.351148	-2.8478	8.18296e-05	0.669131	-1.49448	8.73515e-08	0.275362	-3.63158	0.225413	0.94395	-1.05938	9.19916e-06	1.79875	1.79875	0.000408933	0.740225	-1.35094	5.3156e-06	1.90555	1.90555	0.00126685	0.784178	-1.27522	8.04892e-07	0.411522
11723803_a_at	54209	TREM2	triggering receptor expressed on myeloid cells 2	NM_018965	3.42629e-07	2.57839e-07	0.085524	-11.6926	2.0935e-07	0.0783522	-12.7629	0.0921879	1.21583	1.21583	0.0179103	0.729556	-1.3707	0.00145395	0.582031	-1.71812	0.404189	0.916143	-1.09153	1.63527e-07	14.2162	14.2162	5.82876e-07	8.53042	8.53042	1.12791e-06	6.80547	6.80547	1.34764e-07	15.5175	15.5175	4.59524e-07	9.31124	9.31124	8.6576e-07	7.4284	7.4284	0.00195365	0.600048	-1.66653	0.00028096	0.478712	-2.08894	0.0599273	0.797789
11760576_a_at	54899	PXK	PX domain containing serine/threonine kinase	NM_017771	3.46614e-07	1.60038e-06	0.477981	-2.09214	5.46453e-05	1.49595	1.49595	0.000231836	1.36548	1.36548	1.97509e-06	0.490487	-2.03879	0.0211795	1.13144	1.13144	1.20528e-07	3.12972	3.12972	1.9806e-07	2.85678	2.85678	0.541041	1.02617	1.02617	6.4028e-07	2.36714	2.36714	0.062041	0.912789	-1.09554	1.38156e-07	0.327877	-3.04992	0.000421891	0.75634	-1.32216	2.2973e-07	0.359204	-2.78393	0.00327151	0.828603	-1.20685	7.66951e-07	2.30678
11728004_s_at	55103	RALGPS2	Ral GEF with PH domain and SH3 binding motif 2	NM_152663	3.47549e-07	0.630249	0.985365	-1.01485	0.00124218	1.18082	1.18082	2.40302e-05	0.712527	-1.40346	2.90537e-07	0.487774	-2.05013	5.59021e-07	0.525691	-1.90226	0.00079586	1.19836	1.19836	3.1057e-05	0.72311	-1.38292	3.287e-07	0.495018	-2.02013	6.41518e-07	0.533499	-1.87442	2.3324e-06	0.603416	-1.65723	8.40115e-08	0.41308	-2.42084	1.42384e-07	0.44519	-2.24623	1.25767e-05	0.684569	-1.46077	4.48437e-05	0.737784	-1.35541	0.0420826	1.07774
11756547_a_at	1191	CLU	clusterin	NM_001831 /// NM_203339	3.47562e-07	0.0324407	1.25454	1.25454	0.0264386	0.786991	-1.27066	8.29928e-07	0.183796	-5.44082	4.74236e-07	0.155445	-6.43316	2.88331e-07	0.132127	-7.56847	0.00126577	0.627317	-1.59409	3.93704e-07	0.146505	-6.8257	2.39411e-07	0.123906	-8.07063	1.53213e-07	0.105319	-9.49492	2.04512e-06	0.233543	-4.28187	1.07348e-06	0.197518	-5.06284	6.09454e-07	0.167889	-5.95632	0.0866972	0.845745	-1.18239	0.00687103	0.718879	-1.39106	0.0943692	0.849994
11727014_at	5069	PAPPA	pregnancy-associated plasma protein A, pappalysin 1	NM_002581	3.47941e-07	0.000594408	0.552557	-1.80977	0.00226558	1.58159	1.58159	5.85128e-07	7.24495	7.24495	1.01448e-06	6.0786	6.0786	5.15092e-07	7.56316	7.56316	2.40589e-05	2.86231	2.86231	1.23093e-07	13.1117	13.1117	1.8752e-07	11.0009	11.0009	1.11517e-07	13.6876	13.6876	2.77767e-06	4.58081	4.58081	5.70805e-06	3.84336	3.84336	2.3571e-06	4.78201	4.78201	0.0997354	0.839013	-1.19188	0.650689	1.04392	1.04392	0.0517629	1.24423
11722887_x_at	133418	EMB	embigin homolog (mouse)	NM_198449	3.50721e-07	0.223002	1.12046	1.12046	0.020852	1.29728	1.29728	5.56185e-07	0.156878	-6.37439	1.42291e-06	0.205824	-4.85853	4.59458e-07	0.147659	-6.77236	0.130535	1.15781	1.15781	3.9038e-07	0.140012	-7.14223	9.43139e-07	0.183696	-5.44377	3.25952e-07	0.131785	-7.58814	2.54576e-07	0.120929	-8.26934	5.76733e-07	0.158658	-6.30285	2.15155e-07	0.113822	-8.78562	0.0175822	1.312	1.312	0.496516	0.941236	-1.06243	0.0073807	0.717406
11722429_s_at	5493	PPL	periplakin	NM_002705	3.50762e-07	0.000252404	1.57155	1.57155	0.0265352	1.18735	1.18735	2.48182e-07	0.225501	-4.43458	0.283903	1.07158	1.07158	6.5483e-06	0.424754	-2.35431	0.00308953	0.755524	-1.32358	5.11001e-08	0.143489	-6.96918	0.00062212	0.681858	-1.46658	5.36425e-07	0.270276	-3.69992	1.2957e-07	0.18992	-5.26538	0.131389	0.902496	-1.10804	2.23603e-06	0.357733	-2.79538	1.89437e-07	4.75199	4.75199	3.77436e-05	1.8836	1.8836	4.15265e-06	0.396382
11743159_x_at	2266	FGG	fibrinogen gamma chain	NM_000509 /// NM_021870	3.52335e-07	1.37933e-05	2.38767	2.38767	0.000278894	0.598887	-1.66976	0.00189442	0.699668	-1.42925	9.2979e-06	0.394054	-2.53772	3.11173e-07	0.190926	-5.23764	9.06368e-07	0.250825	-3.98685	1.83575e-06	0.293034	-3.41258	1.88363e-07	0.165037	-6.05925	2.50535e-08	0.0799632	-12.5058	0.0617467	1.16828	1.16828	0.000833087	0.657977	-1.51981	2.79275e-06	0.318801	-3.13675	0.000148848	0.563201	-1.77557	1.31513e-06	0.27288	-3.66461	3.97651e-05	0.484517
11728234_a_at	9076	CLDN1	claudin 1	NM_021101	3.55879e-07	0.0022708	0.811402	-1.23243	0.000872226	1.28624	1.28624	1.83727e-06	2.1054	2.1054	2.99731e-07	2.7479	2.7479	4.10372e-07	2.60859	2.60859	3.03492e-05	1.58521	1.58521	4.24139e-07	2.59477	2.59477	9.78475e-08	3.38661	3.38661	1.2689e-07	3.21491	3.21491	2.0578e-05	1.63686	1.63686	1.63806e-06	2.13638	2.13638	2.49074e-06	2.02807	2.02807	0.000646626	1.30517	1.30517	0.00200189	1.239	1.239	0.253085	0.949301
11716637_at	56851	C15orf24	chromosome 15 open reading frame 24	NM_020154	3.58103e-07	2.45157e-06	0.744688	-1.34284	3.05076e-06	0.752728	-1.3285	0.000645836	0.895151	-1.11713	7.22186e-08	0.586442	-1.7052	8.05053e-08	0.592115	-1.68886	0.55342	1.0108	1.0108	3.82254e-05	1.20205	1.20205	8.425e-06	0.787501	-1.26984	1.07111e-05	0.795119	-1.25767	5.39342e-05	1.18921	1.18921	6.51411e-06	0.779089	-1.28355	8.19932e-06	0.786625	-1.27125	2.88847e-07	0.655132	-1.52641	3.31243e-07	0.66147	-1.51178	0.59413	1.00967
11715971_a_at	5214	PFKP	phosphofructokinase, platelet	NM_002627	3.58722e-07	1.38118e-05	0.470686	-2.12456	0.00105311	1.41439	1.41439	8.57858e-07	3.34985	3.34985	3.56777e-05	1.89555	1.89555	1.37001e-06	3.05571	3.05571	1.49799e-06	3.00496	3.00496	4.79616e-08	7.11697	7.11697	3.69737e-07	4.02721	4.02721	6.38648e-08	6.49203	6.49203	6.29217e-06	2.3684	2.3684	0.00249421	1.34019	1.34019	1.21537e-05	2.16044	2.16044	6.92839e-05	0.56586	-1.76722	0.168835	0.912191	-1.09626	0.000186525	1.61204
11717479_at	3920	LAMP2	lysosomal-associated membrane protein 2	NM_001122606 /// NM_002294 /// NM_013995	3.58988e-07	2.0657e-05	1.26512	1.26512	0.000112047	1.19118	1.19118	5.19795e-06	0.742336	-1.3471	1.11384e-05	0.769861	-1.29894	4.17191e-06	0.733943	-1.3625	0.0221178	0.941559	-1.06207	1.65928e-07	0.586773	-1.70424	2.52837e-07	0.60853	-1.6433	1.46322e-07	0.580139	-1.72372	3.38648e-07	0.623193	-1.60464	5.45098e-07	0.6463	-1.54727	2.94021e-07	0.616147	-1.62299	0.11342	1.03708	1.03708	0.583955	0.988694	-1.01144	0.0511013	0.953345
11735584_x_at	672	BRCA1	breast cancer 1, early onset	NM_007294 /// NM_007295 /// NM_007296 /// NM_007297 /// NM_007298 /// NM_007299	3.6127e-07	7.30232e-05	1.45574	1.45574	2.25208e-07	2.73965	2.73965	7.14141e-08	3.39391	3.39391	2.20679e-07	2.7491	2.7491	1.09139e-07	3.1209	3.1209	3.56186e-06	1.88196	1.88196	6.35303e-07	2.3314	2.3314	3.44981e-06	1.88846	1.88846	1.17896e-06	2.14386	2.14386	0.00155005	1.23881	1.23881	0.932676	1.00345	1.00345	0.0157816	1.13916	1.13916	0.00168394	0.81001	-1.23455	0.0757175	0.919559	-1.08748	0.0176161	1.13524
11719138_at	92667	C20orf72	chromosome 20 open reading frame 72	NM_052865	3.62573e-07	0.0684422	0.909933	-1.09898	0.00646636	1.18991	1.18991	1.44268e-07	3.26077	3.26077	1.21457e-06	2.28365	2.28365	8.74524e-07	2.39378	2.39378	0.000744121	1.30768	1.30768	9.12502e-08	3.58353	3.58353	6.39592e-07	2.50969	2.50969	4.75563e-07	2.63072	2.63072	3.71967e-07	2.74036	2.74036	4.89476e-06	1.91919	1.91919	3.24848e-06	2.01174	2.01174	0.000158395	0.700342	-1.42787	0.00034681	0.734114	-1.36219	0.31091	1.04822
11729737_a_at	91433	RCCD1	RCC1 domain containing 1	NM_001017919 /// NM_033544	3.65154e-07	0.000197079	0.657774	-1.52028	0.000329251	0.682726	-1.46472	1.18504e-06	2.75722	2.75722	4.05283e-06	2.2782	2.2782	4.35328e-06	2.25562	2.25562	0.501384	1.03793	1.03793	1.51963e-07	4.19174	4.19174	3.5575e-07	3.4635	3.4635	3.73191e-07	3.42917	3.42917	1.77765e-07	4.03854	4.03854	4.26275e-07	3.33692	3.33692	4.47825e-07	3.30385	3.30385	0.01051	0.82627	-1.21026	0.00839277	0.81808	-1.22237	0.854572	0.990088
11720153_s_at	8204	NRIP1	nuclear receptor interacting protein 1	NM_003489	3.68142e-07	1.4054e-07	1.98421	1.98421	8.98987e-07	1.65115	1.65115	0.0028626	1.12644	1.12644	1.34073e-07	1.99503	1.99503	1.8005e-07	1.9296	1.9296	0.00029506	0.832146	-1.20171	4.37634e-07	0.567703	-1.76148	0.83217	1.00545	1.00545	0.299319	0.972479	-1.0283	4.45113e-06	0.682216	-1.46581	0.000251307	1.20826	1.20826	0.000719009	1.16864	1.16864	4.1347e-07	1.77109	1.77109	5.90847e-07	1.713	1.713	0.223532	0.967205
11755239_a_at	22936	ELL2	elongation factor, RNA polymerase II, 2	NM_012081	3.68449e-07	0.00761171	0.891427	-1.1218	2.29148e-05	0.709861	-1.40873	6.3018e-06	1.53381	1.53381	1.52549e-06	1.72343	1.72343	4.16602e-06	1.58252	1.58252	0.000232345	0.79632	-1.25578	1.5528e-06	1.72062	1.72062	4.90215e-07	1.93334	1.93334	1.11485e-06	1.77527	1.77527	1.94001e-07	2.16072	2.16072	8.37671e-08	2.42785	2.42785	1.53071e-07	2.22934	2.22934	0.00713979	1.12363	1.12363	0.324842	1.03176	1.03176	0.0264511	0.918238
11758898_x_at	27350	APOBEC3C	Apolipoprotein B mRNA editing enzyme, catalytic polypeptide-like 3C	NM_014508	3.75118e-07	0.00526976	0.816636	-1.22454	7.79022e-05	0.637363	-1.56897	2.78827e-06	2.22491	2.22491	1.43077e-06	2.44837	2.44837	3.12982e-06	2.19061	2.19061	0.0019698	0.780474	-1.28127	7.33882e-07	2.72448	2.72448	4.27077e-07	2.99812	2.99812	8.05119e-07	2.68248	2.68248	1.9735e-07	3.49081	3.49081	1.27162e-07	3.84141	3.84141	2.12609e-07	3.43698	3.43698	0.0902843	1.10044	1.10044	0.754442	0.984582	-1.01566	0.057498	0.89472
11754806_s_at	93664	CADPS2	Ca++-dependent secretion activator 2	NM_001009571 /// NM_017954	3.75239e-07	4.21707e-07	2.76209	2.76209	1.15264e-05	1.78536	1.78536	9.84726e-06	0.551296	-1.81391	0.000422231	1.35916	1.35916	0.0170601	1.15398	1.15398	5.92742e-05	0.646379	-1.54708	2.69533e-08	0.199594	-5.01017	3.53873e-06	0.492077	-2.0322	1.03869e-06	0.417794	-2.39352	1.77447e-07	0.308788	-3.23847	0.000794303	0.761282	-1.31357	5.92514e-05	0.64636	-1.54712	8.52557e-07	2.46539	2.46539	2.78197e-06	2.09322	2.09322	0.00967903	0.849041
11718085_s_at	4067	LYN	v-yes-1 Yamaguchi sarcoma viral related oncogene homolog	NM_001111097 /// NM_002350	3.75272e-07	0.00498268	0.905252	-1.10466	0.13694	0.961227	-1.04034	1.5431e-07	0.53118	-1.8826	1.95578e-07	0.544451	-1.83671	2.77075e-06	0.677901	-1.47514	0.0404554	1.06183	1.06183	4.27374e-07	0.586776	-1.70423	5.66302e-07	0.601436	-1.66269	1.56495e-05	0.748854	-1.33537	2.26644e-07	0.552607	-1.80961	2.91857e-07	0.566413	-1.7655	5.20609e-06	0.705246	-1.41794	0.325375	1.02498	1.02498	4.1845e-05	1.27622	1.27622	7.68908e-05	1.24511
11758627_s_at	445	ASS1	argininosuccinate synthetase 1	NM_000050 /// NM_054012	3.75307e-07	0.67493	1.00947	1.00947	0.000155215	0.83557	-1.19679	4.31246e-07	0.6101	-1.63908	4.80281e-07	0.61554	-1.62459	1.53634e-07	0.555593	-1.79988	0.000116529	0.827732	-1.20812	3.85447e-07	0.604377	-1.6546	4.28419e-07	0.609766	-1.63997	1.39738e-07	0.550381	-1.81692	6.2181e-06	0.73016	-1.36956	7.35281e-06	0.73667	-1.35746	1.34099e-06	0.664926	-1.50393	0.692562	1.00892	1.00892	0.00469183	0.910659	-1.09811	0.00303052	0.90261
11756784_x_at	54892	NCAPG2	non-SMC condensin II complex, subunit G2	NM_017760	3.75472e-07	0.0397241	0.849464	-1.17721	0.109972	1.12395	1.12395	1.97716e-07	5.16382	5.16382	8.45287e-07	3.6168	3.6168	1.58023e-06	3.1792	3.1792	0.00413896	1.32313	1.32313	1.1242e-07	6.07892	6.07892	4.15962e-07	4.25774	4.25774	7.23468e-07	3.7426	3.7426	3.06823e-07	4.59435	4.59435	1.48589e-06	3.21793	3.21793	2.96216e-06	2.8286	2.8286	0.00124573	0.700411	-1.42773	0.000237165	0.615669	-1.62425	0.084018	0.879011
11755966_x_at	3106	HLA-B	major histocompatibility complex, class I, B	NM_005514	3.7815e-07	0.0828539	0.95224	-1.05016	0.00331747	0.895211	-1.11706	2.06523e-06	0.658728	-1.51808	1.37957e-07	0.517584	-1.93205	2.13934e-07	0.542361	-1.84379	0.0393977	0.94011	-1.0637	4.30386e-06	0.691767	-1.44557	2.18524e-07	0.543544	-1.83978	3.51316e-07	0.569564	-1.75573	1.25839e-05	0.735835	-1.359	4.12486e-07	0.57817	-1.72959	7.00543e-07	0.605848	-1.65058	5.04761e-05	0.785733	-1.2727	0.000170604	0.823347	-1.21455	0.094177	1.04787
11721436_a_at	8614	STC2	stanniocalcin 2	NM_003714	3.82775e-07	0.000149847	0.596859	-1.67544	1.86545e-05	2.10344	2.10344	0.00162089	1.39297	1.39297	0.000721924	0.679066	-1.47261	2.96438e-07	4.49266	4.49266	8.44325e-07	3.52418	3.52418	8.71202e-06	2.33383	2.33383	0.0790227	1.13773	1.13773	5.09951e-08	7.52718	7.52718	0.00051575	0.662233	-1.51004	1.60069e-06	0.322836	-3.09755	1.65764e-05	2.13587	2.13587	2.2757e-05	0.487496	-2.0513	1.30063e-06	3.22525	3.22525	7.56469e-08	6.61594
11755788_a_at	55605	KIF21A	kinesin family member 21A	NM_017641	3.83421e-07	6.64259e-06	1.7975	1.7975	2.607e-06	1.98891	1.98891	2.09661e-06	0.489945	-2.04105	0.00753965	1.17271	1.17271	0.103531	1.08044	1.08044	0.0459829	1.10649	1.10649	5.93555e-08	0.27257	-3.66878	4.17704e-05	0.652411	-1.53278	1.51629e-05	0.60108	-1.66367	3.79343e-08	0.246339	-4.05945	1.22195e-05	0.589624	-1.696	5.26009e-06	0.543233	-1.84083	6.36014e-07	2.39355	2.39355	1.14088e-06	2.20523	2.20523	0.0884659	0.921322
11754001_a_at	256979	SUNC1	Sad1 and UNC84 domain containing 1	NM_001030019 /// NM_152782	3.87369e-07	7.46751e-08	6.10032	6.10032	1.03187e-07	5.54513	5.54513	2.144e-07	4.54984	4.54984	8.75843e-08	5.81624	5.81624	5.50548e-08	6.70655	6.70655	0.152889	0.908991	-1.10012	0.00238326	0.745837	-1.34078	0.444743	0.953432	-1.04884	0.155349	1.09938	1.09938	0.0146315	0.820511	-1.21875	0.444331	1.04889	1.04889	0.0172265	1.20945	1.20945	0.005617	1.27834	1.27834	0.00055703	1.47402	1.47402	0.0503017	1.15307
11756334_x_at	306	ANXA3	annexin A3	NM_005139	3.89649e-07	4.70695e-06	4.50874	4.50874	1.53551e-06	6.1803	6.1803	0.00132556	1.73561	1.73561	1.38349e-07	15.3567	15.3567	6.2898e-08	22.5892	22.5892	0.0179472	1.37074	1.37074	6.60025e-05	0.384945	-2.59778	1.56866e-05	3.40599	3.40599	3.1621e-06	5.01008	5.01008	1.27508e-05	0.28083	-3.56087	8.65217e-05	2.48478	2.48478	1.13263e-05	3.65503	3.65503	5.29091e-07	8.84799	8.84799	2.00737e-07	13.0151	13.0151	0.00753049	1.47096
11726989_x_at	27102	EIF2AK1	eukaryotic translation initiation factor 2-alpha kinase 1	NM_001134335 /// NM_014413	3.93602e-07	0.754307	0.995677	-1.00434	0.816311	1.00321	1.00321	1.77987e-07	0.701556	-1.4254	7.42237e-07	0.75672	-1.32149	1.86972e-06	0.787832	-1.26931	0.589136	1.00757	1.00757	1.91513e-07	0.704602	-1.41924	8.14471e-07	0.760006	-1.31578	2.08344e-06	0.791252	-1.26382	1.68682e-07	0.699308	-1.42998	6.93519e-07	0.754296	-1.32574	1.72778e-06	0.785307	-1.27339	0.00123259	1.07863	1.07863	0.000121665	1.12298	1.12298	0.0225961	1.04111
11744396_x_at	10241	CALCOCO2	calcium binding and coiled-coil domain 2	NM_005831	3.95743e-07	0.781664	0.992509	-1.00755	1.51009e-06	0.615695	-1.62418	4.10892e-07	0.546573	-1.82958	7.05568e-07	0.576082	-1.73586	1.08933e-07	0.470013	-2.1276	1.65617e-06	0.620342	-1.61201	4.42637e-07	0.550698	-1.81588	7.65407e-07	0.58043	-1.72286	1.15632e-07	0.47356	-2.11166	0.00372625	0.887733	-1.12647	0.0426809	0.935661	-1.06876	4.6055e-05	0.763385	-1.30995	0.089	1.05399	1.05399	0.00113289	0.859927	-1.16289	0.000226697	0.815878
11746174_s_at	3417	IDH1	isocitrate dehydrogenase 1 (NADP+), soluble	NM_005896	3.97453e-07	0.516346	0.986337	-1.01385	0.000259626	0.858336	-1.16505	1.91397e-06	0.698743	-1.43114	3.8157e-07	0.624633	-1.60094	9.92681e-08	0.554334	-1.80397	0.000434924	0.870225	-1.14913	2.41108e-06	0.708422	-1.41159	4.55135e-07	0.633285	-1.57907	1.14265e-07	0.562012	-1.77932	4.86921e-05	0.814068	-1.2284	3.88897e-06	0.727726	-1.37414	5.9055e-07	0.645824	-1.54841	0.0013576	0.893937	-1.11865	2.46846e-05	0.793329	-1.26051	0.000978809	0.887455
11720731_a_at	285362	SUMF1	sulfatase modifying factor 1	NM_182760	3.98086e-07	0.646253	0.98941	-1.0107	1.3045e-05	0.751641	-1.33042	1.64072e-06	0.665999	-1.5015	7.93459e-07	0.63157	-1.58336	6.55754e-08	0.49725	-2.01106	1.62691e-05	0.759686	-1.31633	1.91919e-06	0.673127	-1.4856	9.11711e-07	0.63833	-1.56659	7.18691e-08	0.502572	-1.98977	0.00153264	0.88606	-1.12859	0.000218881	0.840255	-1.19011	1.48962e-06	0.661552	-1.5116	0.0527321	0.948305	-1.05451	1.13971e-05	0.746622	-1.33937	3.63699e-05	0.787323
11725752_x_at	55294	FBXW7	F-box and WD repeat domain containing 7	NM_001013415 /// NM_018315 /// NM_033632	4.00035e-07	4.37038e-05	1.28128	1.28128	8.03118e-05	1.24953	1.24953	1.30004e-06	1.57225	1.57225	5.44575e-08	2.16283	2.16283	1.39179e-07	1.93313	1.93313	0.328381	0.975214	-1.02542	0.000129589	1.22709	1.22709	5.47759e-07	1.68802	1.68802	2.2859e-06	1.50875	1.50875	6.74037e-05	1.25828	1.25828	4.14768e-07	1.73092	1.73092	1.6113e-06	1.54709	1.54709	1.01703e-05	1.37562	1.37562	0.000122758	1.22953	1.22953	0.003131	0.893797
11736002_s_at	1634	DCN	decorin	NM_001920 /// NM_133503 /// NM_133504 /// NM_133505 /// NM_133506 /// NM_133507	4.01776e-07	2.15198e-05	0.332307	-3.00927	9.4976e-06	0.281346	-3.55434	1.51742e-06	5.65521	5.65521	0.000274426	2.01932	2.01932	0.00177159	1.63988	1.63988	0.122763	0.846644	-1.18113	8.14223e-08	17.018	17.018	1.19313e-06	6.07667	6.07667	2.46103e-06	4.93483	4.93483	5.79165e-08	20.1006	20.1006	7.07326e-07	7.17736	7.17736	1.36996e-06	5.8287	5.8287	3.17647e-05	0.357072	-2.80055	1.0932e-05	0.289977	-3.44855	0.0659381	0.812095
11749393_a_at	81611	ANP32E	acidic (leucine-rich) nuclear phosphoprotein 32 family, member E	NM_001136478 /// NM_001136479 /// NM_030920	4.06512e-07	0.0856293	0.90762	-1.10178	0.0208461	0.863565	-1.15799	2.29745e-07	3.3577	3.3577	1.42797e-06	2.43587	2.43587	7.23097e-06	1.96562	1.96562	0.332063	0.951461	-1.05101	1.45249e-07	3.69946	3.69946	7.7439e-07	2.6838	2.6838	3.29295e-06	2.16569	2.16569	1.16273e-07	3.88819	3.88819	5.78464e-07	2.82072	2.82072	2.27988e-06	2.27617	2.27617	0.000493441	0.725458	-1.37844	2.79758e-05	0.585407	-1.70821	0.0039008	0.806948
11717473_s_at	3484	IGFBP1	insulin-like growth factor binding protein 1	NM_000596	4.09195e-07	3.76804e-05	0.526365	-1.89982	1.02402e-06	3.28281	3.28281	4.78167e-05	0.5403	-1.85082	0.00492989	0.772783	-1.29402	3.74086e-05	1.90136	1.90136	7.85598e-08	6.23676	6.23676	0.676092	1.02647	1.02647	0.000657566	1.46815	1.46815	6.47312e-07	3.61224	3.61224	8.55962e-08	0.164584	-6.07591	3.19456e-07	0.235403	-4.24804	9.44958e-05	0.579186	-1.72656	0.000954872	1.43028	1.43028	7.31247e-07	3.51908	3.51908	5.27043e-06	2.46041
11751548_a_at	11067	C10orf10	chromosome 10 open reading frame 10	NM_007021	4.13475e-07	0.00969897	0.791184	-1.26393	7.24274e-05	0.547041	-1.82802	1.43071e-05	0.449452	-2.22493	1.50422e-07	0.177284	-5.64068	9.85398e-08	0.156108	-6.40583	0.00107062	0.691421	-1.4463	0.000104389	0.568076	-1.76033	3.57584e-07	0.224074	-4.46281	2.20036e-07	0.197309	-5.06819	0.0202758	0.821607	-1.21713	1.91656e-06	0.324078	-3.08568	1.01817e-06	0.285368	-3.50425	5.91797e-06	0.394444	-2.53521	2.78666e-06	0.347329	-2.87911	0.0889725	0.880554
11726756_a_at	993	CDC25A	cell division cycle 25 homolog A (S. pombe)	NM_001789 /// NM_201567	4.13625e-07	8.05808e-07	2.48279	2.48279	3.53727e-08	4.65114	4.65114	2.06938e-07	3.13663	3.13663	3.6868e-07	2.82188	2.82188	8.01871e-08	3.81989	3.81989	7.16218e-06	1.87335	1.87335	0.00175331	1.26335	1.26335	0.0263899	1.13658	1.13658	6.31077e-05	1.53855	1.53855	0.000104781	0.674379	-1.48285	2.69684e-05	0.606706	-1.64824	0.00409679	0.821281	-1.21761	0.0520207	0.899652	-1.11154	0.00407861	1.21783	1.21783	0.000449442	1.35367
11749409_a_at	93099	DMKN	dermokine	NM_001035516 /// NM_001126056 /// NM_001126057 /// NM_001126058 /// NM_001126059	4.17979e-07	0.000785392	1.42514	1.42514	0.000634837	1.4459	1.4459	1.41371e-07	4.86607	4.86607	2.67009e-07	4.14556	4.14556	2.49065e-07	4.21546	4.21546	0.80753	1.01456	1.01456	6.38392e-07	3.41445	3.41445	1.46151e-06	2.90888	2.90888	1.33319e-06	2.95793	2.95793	6.84862e-07	3.36544	3.36544	1.58417e-06	2.86712	2.86712	1.44333e-06	2.91547	2.91547	0.0302789	0.851931	-1.1738	0.0448352	0.866297	-1.15434	0.778327	1.01686
11715788_a_at	30061	SLC40A1	solute carrier family 40 (iron-regulated transporter), member 1	NM_014585	4.18641e-07	0.000218066	1.4604	1.4604	0.000211345	0.683277	-1.46354	2.9507e-07	0.307177	-3.25545	6.23776e-05	0.623039	-1.60503	8.54234e-07	0.37274	-2.68284	4.00737e-06	0.46787	-2.13735	5.618e-08	0.210338	-4.75426	2.03949e-06	0.426623	-2.34399	1.23842e-07	0.255232	-3.91801	2.96488e-06	0.449564	-2.22438	0.102502	0.91184	-1.09668	1.50047e-05	0.545518	-1.83312	6.09483e-06	2.02828	2.02828	0.00683449	1.21344	1.21344	3.89659e-05	0.59826
11727089_a_at	1602	DACH1	dachshund homolog 1 (Drosophila)	NM_004392 /// NM_080759 /// NM_080760	4.22517e-07	4.42039e-06	0.201672	-4.95855	3.31147e-07	0.0836296	-11.9575	0.17072	0.852259	-1.17335	4.23112e-07	0.0924456	-10.8172	1.16935e-07	0.052061	-19.2082	0.000138849	0.414682	-2.41149	8.18722e-06	4.22597	4.22597	0.000271737	0.458396	-2.18152	1.17749e-05	0.258147	-3.87376	4.91926e-07	10.1909	10.1909	0.367004	1.10542	1.10542	0.003641	0.622519	-1.60638	6.39254e-07	0.108471	-9.21904	1.62888e-07	0.0610859	-16.3704	0.00139529	0.563153
11752028_a_at	81624	DIAPH3	diaphanous homolog 3 (Drosophila)	NM_001042517 /// NM_030932	4.22583e-07	0.0484733	0.812453	-1.23084	0.317936	1.09591	1.09591	1.91734e-07	9.26576	9.26576	1.265e-06	5.05462	5.05462	2.42844e-06	4.26705	4.26705	0.0119445	1.34889	1.34889	1.12685e-07	11.4047	11.4047	6.19022e-07	6.22143	6.22143	1.10158e-06	5.25206	5.25206	2.46212e-07	8.45487	8.45487	1.78429e-06	4.61227	4.61227	3.56525e-06	3.89362	3.89362	0.000361575	0.545516	-1.83313	9.18283e-05	0.460518	-2.17147	0.0906347	0.844188
11761351_x_at	9145	SYNGR1	synaptogyrin 1	NM_004711 /// NM_145731 /// NM_145738	4.25886e-07	0.000629357	0.790308	-1.26533	1.8716e-05	0.643792	-1.5533	1.98579e-06	1.90783	1.90783	8.34315e-06	1.65857	1.65857	2.07537e-05	1.54125	1.54125	0.00129906	0.814609	-1.22758	3.14956e-07	2.41404	2.41404	8.79766e-07	2.09864	2.09864	1.63005e-06	1.95019	1.95019	9.05923e-08	2.96343	2.96343	2.06179e-07	2.57625	2.57625	3.33255e-07	2.39402	2.39402	0.00827156	0.869346	-1.15029	0.00105622	0.807852	-1.23785	0.0889798	0.929264
11722795_a_at	51573	GDE1	glycerophosphodiester phosphodiesterase 1	NM_016641	4.26044e-07	0.242099	1.05006	1.05006	0.178251	0.944231	-1.05906	1.71643e-06	0.502172	-1.99135	6.15615e-07	0.440856	-2.26831	2.37613e-07	0.382392	-2.61512	0.0302776	0.899219	-1.11208	1.14467e-06	0.478233	-2.09103	4.36445e-07	0.41984	-2.38186	1.76891e-07	0.364163	-2.74602	2.86733e-06	0.531831	-1.8803	9.47019e-07	0.466895	-2.14181	3.42683e-07	0.404977	-2.46927	0.0134787	0.8779	-1.13908	0.00035284	0.761477	-1.31324	0.00918682	0.867385
11740681_a_at	7050	TGIF1	TGFB-induced factor homeobox 1	NM_003244 /// NM_170695 /// NM_173207 /// NM_173208 /// NM_173209 /// NM_173210	4.28284e-07	3.19293e-05	1.31381	1.31381	4.47445e-06	1.46602	1.46602	1.15173e-06	1.61856	1.61856	6.52467e-08	2.18208	2.18208	7.27515e-08	2.15151	2.15151	0.00430082	1.11585	1.11585	0.000147063	1.23195	1.23195	8.45385e-07	1.66087	1.66087	9.99091e-07	1.63761	1.63761	0.006929	1.10405	1.10405	3.56005e-06	1.48843	1.48843	4.4018e-06	1.46759	1.46759	1.89479e-05	1.34816	1.34816	2.5065e-05	1.32928	1.32928	0.587214	0.985994
11738887_s_at	4276	MICA	MHC class I polypeptide-related sequence A	NM_000247	4.29811e-07	8.06843e-05	0.711919	-1.40465	5.32448e-05	0.69382	-1.4413	3.55164e-05	0.675493	-1.4804	2.01395e-07	0.388399	-2.57467	5.33615e-08	0.306771	-3.25976	0.501502	0.974577	-1.02609	0.195075	0.948834	-1.05392	2.81872e-06	0.545567	-1.83295	4.02354e-07	0.430908	-2.32068	0.485431	0.973586	-1.02713	3.63974e-06	0.559799	-1.78636	4.83912e-07	0.442148	-2.26168	4.8041e-06	0.574987	-1.73917	5.8988e-07	0.454144	-2.20194	0.000605779	0.789834
11742735_a_at	51203	NUSAP1	nucleolar and spindle associated protein 1	NM_001129897 /// NM_016359 /// NM_018454	4.32081e-07	0.0487591	0.808687	-1.23657	0.541182	0.945746	-1.05737	1.17042e-07	11.9059	11.9059	4.18549e-06	3.87569	3.87569	0.000124546	2.12195	2.12195	0.118987	1.16948	1.16948	7.1659e-08	14.7225	14.7225	1.77488e-06	4.79257	4.79257	3.02405e-05	2.62394	2.62394	1.02488e-07	12.5889	12.5889	3.3014e-06	4.09802	4.09802	8.31966e-05	2.24368	2.24368	1.25861e-05	0.325527	-3.07194	1.00684e-06	0.178227	-5.61083	0.000425428	0.547502
11722877_a_at	51103	NDUFAF1	NADH dehydrogenase (ubiquinone) 1 alpha subcomplex, assembly factor 1	NM_016013	4.34295e-07	0.0001419	0.804542	-1.24294	0.000181025	0.812045	-1.23146	2.6847e-06	0.649045	-1.54072	4.57245e-08	0.424042	-2.35826	3.91338e-07	0.549688	-1.81921	0.72818	1.00933	1.00933	0.000152217	0.806726	-1.23958	2.61338e-07	0.52706	-1.89732	5.64446e-06	0.683231	-1.46363	0.000120076	0.799273	-1.25114	2.39891e-07	0.52219	-1.91501	4.90109e-06	0.676919	-1.47728	2.93871e-06	0.653332	-1.53062	0.000620965	0.846918	-1.18075	5.22012e-05	1.29631
11726252_a_at	6507	SLC1A3	solute carrier family 1 (glial high affinity glutamate transporter), member 3	NM_004172	4.3886e-07	0.117723	0.95342	-1.04886	2.77685e-06	0.643597	-1.55377	1.11464e-07	0.468759	-2.13329	7.05925e-07	0.573759	-1.74289	2.68186e-07	0.520049	-1.9229	5.44518e-06	0.67504	-1.48139	1.64229e-07	0.49166	-2.03392	1.20157e-06	0.60179	-1.66171	4.20782e-07	0.545456	-1.83333	1.90679e-05	0.728342	-1.37298	0.00458873	0.891488	-1.12172	0.000182584	0.808034	-1.23757	0.000245111	1.224	1.224	0.00733519	1.10942	1.10942	0.00938159	0.906388
11744031_at	4316	MMP7	matrix metallopeptidase 7 (matrilysin, uterine)	NM_002423	4.42095e-07	9.9254e-06	0.244064	-4.09729	1.05623e-06	0.126946	-7.87736	3.98801e-05	3.03175	3.03175	6.34646e-06	0.218178	-4.58341	1.4874e-06	0.142564	-7.01439	0.000751369	0.520134	-1.92258	3.23438e-07	12.4219	12.4219	0.322035	0.893937	-1.11865	0.00206608	0.584126	-1.71196	8.18419e-08	23.8822	23.8822	0.00199198	1.71867	1.71867	0.306855	1.12303	1.12303	2.49631e-07	0.0719644	-13.8958	1.02207e-07	0.0470238	-21.2658	0.00639231	0.65343
11722200_s_at	8038	ADAM12	ADAM metallopeptidase domain 12	NM_003474 /// NM_021641	4.49222e-07	0.71185	0.968794	-1.03221	0.00323302	1.47241	1.47241	4.17713e-07	6.69141	6.69141	4.46018e-07	6.55327	6.55327	3.85302e-07	6.86772	6.86772	0.00218932	1.51984	1.51984	3.78603e-07	6.90694	6.90694	4.03829e-07	6.76436	6.76436	3.49679e-07	7.08894	7.08894	1.60953e-06	4.54452	4.54452	1.74703e-06	4.45071	4.45071	1.45536e-06	4.66427	4.66427	0.807323	0.979356	-1.02108	0.761411	1.02635	1.02635	0.587664	1.04798
11716103_a_at	5111	PCNA	proliferating cell nuclear antigen	NM_002592 /// NM_182649	4.49833e-07	0.844094	1.0029	1.0029	1.29329e-05	1.20049	1.20049	5.36792e-08	1.58683	1.58683	9.44807e-05	1.13798	1.13798	6.73625e-06	1.22671	1.22671	1.41908e-05	1.19702	1.19702	5.57318e-08	1.58225	1.58225	0.000107353	1.13469	1.13469	7.32251e-06	1.22317	1.22317	1.07528e-06	1.32182	1.32182	0.00901131	0.947926	-1.05493	0.176077	1.02184	1.02184	3.799e-07	0.717137	-1.39443	1.73189e-06	0.773054	-1.29357	0.00177944	1.07797
11754563_a_at	147372	CCBE1	collagen and calcium binding EGF domains 1	NM_133459	4.54091e-07	0.0901155	1.0908	1.0908	0.00144429	0.787372	-1.27005	2.45715e-07	2.98469	2.98469	1.36064e-06	2.26945	2.26945	1.29321e-05	1.74809	1.74809	0.000276175	0.721829	-1.38537	4.02108e-07	2.73624	2.73624	2.63756e-06	2.08054	2.08054	3.4411e-05	1.60258	1.60258	7.5626e-08	3.7907	3.7907	2.98027e-07	2.88231	2.88231	1.59764e-06	2.22016	2.22016	0.000707835	0.760365	-1.31516	1.66117e-05	0.585686	-1.7074	0.000914389	0.77027
11752622_a_at	54899	PXK	PX domain containing serine/threonine kinase	NM_017771	4.56153e-07	2.13977e-06	0.420432	-2.37851	6.0934e-05	1.62774	1.62774	2.46864e-05	1.76875	1.76875	1.07888e-05	0.518045	-1.93033	0.0206879	1.16552	1.16552	1.51583e-07	3.8716	3.8716	1.06278e-07	4.20699	4.20699	0.00539561	1.23217	1.23217	8.17008e-07	2.77221	2.77221	0.141951	1.08663	1.08663	4.10763e-07	0.31826	-3.14209	0.00049724	0.716037	-1.39658	2.70818e-07	0.292887	-3.41428	0.000146523	0.658953	-1.51756	3.16337e-06	2.24985
11756134_a_at	2274	FHL2	four and a half LIM domains 2	NM_001039492 /// NM_001450 /// NM_201555 /// NM_201557	4.61097e-07	0.480876	1.05195	1.05195	0.339585	1.07242	1.07242	1.60303e-06	3.48224	3.48224	3.96283e-07	4.85204	4.85204	2.89925e-07	5.2837	5.2837	0.784523	1.01946	1.01946	2.04747e-06	3.31029	3.31029	4.80944e-07	4.61244	4.61244	3.48402e-07	5.02279	5.02279	2.25327e-06	3.2471	3.2471	5.18584e-07	4.52439	4.52439	3.74197e-07	4.9269	4.9269	0.0026527	1.39337	1.39337	0.000821279	1.51733	1.51733	0.252959	1.08897
11716645_a_at	54902	TTC19	tetratricopeptide repeat domain 19	NM_017775	4.6117e-07	0.818396	1.00545	1.00545	0.245426	0.971262	-1.02959	1.0844e-06	0.638939	-1.56509	2.67752e-07	0.567249	-1.7629	6.84262e-07	0.61623	-1.62277	0.177577	0.965999	-1.0352	1.00967e-06	0.635477	-1.57362	2.52977e-07	0.564175	-1.7725	6.40419e-07	0.61289	-1.63161	1.61474e-06	0.657844	-1.52012	3.66532e-07	0.584032	-1.71223	9.88858e-07	0.634463	-1.57614	0.0019124	0.887797	-1.12638	0.161229	0.964457	-1.03685	0.0106258	1.08635
11756059_a_at	9547	CXCL14	chemokine (C-X-C motif) ligand 14	NM_004887	4.62202e-07	1.12072e-07	4.04943	4.04943	9.06202e-08	4.26012	4.26012	1.0922e-07	4.07405	4.07405	9.27379e-08	4.23633	4.23633	1.08824e-07	4.07753	4.07753	0.333887	1.05203	1.05203	0.904211	1.00608	1.00608	0.386059	1.04615	1.04615	0.890789	1.00694	1.00694	0.390595	0.956321	-1.04567	0.911416	0.994414	-1.00562	0.399172	0.957139	-1.04478	0.449349	1.03983	1.03983	0.986437	1.00086	1.00086	0.45886	0.962516
11736001_s_at	1634	DCN	decorin	NM_001920 /// NM_133503 /// NM_133504 /// NM_133505 /// NM_133506 /// NM_133507	4.67578e-07	1.64268e-05	0.282652	-3.53793	8.66512e-06	0.244088	-4.09689	2.24138e-06	5.90257	5.90257	0.000404541	2.04747	2.04747	0.00638994	1.51549	1.51549	0.198582	0.863564	-1.15799	9.21501e-08	20.8828	20.8828	1.176e-06	7.24378	7.24378	3.11138e-06	5.3617	5.3617	6.95571e-08	24.1821	24.1821	7.70104e-07	8.38823	8.38823	1.89896e-06	6.2088	6.2088	4.55339e-05	0.346877	-2.88286	1.07238e-05	0.256752	-3.89482	0.0251591	0.74018
11724488_at	57016	AKR1B10	aldo-keto reductase family 1, member B10 (aldose reductase)	NM_020299	4.68678e-07	0.000807356	1.66355	1.66355	0.000125987	2.04396	2.04396	0.236598	1.11385	1.11385	1.04083e-07	11.0834	11.0834	4.5778e-07	6.52464	6.52464	0.0458322	1.22868	1.22868	0.00273495	0.669564	-1.49351	4.28597e-07	6.66251	6.66251	2.97986e-06	3.92212	3.92212	0.000312218	0.544948	-1.83504	8.47839e-07	5.42251	5.42251	7.77167e-06	3.19215	3.19215	1.36813e-07	9.95052	9.95052	6.50597e-07	5.85772	5.85772	0.000651835	0.588685
11739088_at	23184	MESDC2	mesoderm development candidate 2	NM_015154	4.72222e-07	1.19253e-06	0.66927	-1.49417	9.67956e-06	0.754816	-1.32483	0.00430673	1.09628	1.09628	9.93615e-07	0.66091	-1.51307	2.45063e-07	0.592013	-1.68915	0.00112173	1.12782	1.12782	3.5104e-07	1.63803	1.63803	0.56476	0.987509	-1.01265	0.00101293	0.884565	-1.1305	1.83873e-06	1.45239	1.45239	0.000664172	0.875591	-1.14209	2.26753e-05	0.784314	-1.275	3.02271e-07	0.602864	-1.65875	9.35762e-08	0.540018	-1.85179	0.00176958	0.895754
11758151_s_at	10535	RNASEH2A	ribonuclease H2, subunit A	NM_006397	4.79967e-07	0.248948	0.929556	-1.07578	0.000385143	1.50325	1.50325	1.56508e-07	4.79443	4.79443	9.95444e-07	3.15223	3.15223	9.48964e-07	3.1817	3.1817	0.000155074	1.61717	1.61717	1.19298e-07	5.15776	5.15776	6.90607e-07	3.39111	3.39111	6.60196e-07	3.42282	3.42282	9.37329e-07	3.18938	3.18938	1.31082e-05	2.09695	2.09695	1.21892e-05	2.11655	2.11655	0.000329951	0.657477	-1.52096	0.000372961	0.663624	-1.50688	0.876157	1.00935
11731887_at	9928	KIF14	kinesin family member 14	NM_014875	4.80857e-07	0.0497278	0.786243	-1.27187	0.217808	0.873654	-1.14462	4.3952e-07	9.57837	9.57837	8.33991e-07	7.60137	7.60137	2.81758e-06	5.2109	5.2109	0.323953	1.11118	1.11118	2.40859e-07	12.1824	12.1824	4.28912e-07	9.66796	9.66796	1.26223e-06	6.6276	6.6276	3.11234e-07	10.9636	10.9636	5.68961e-07	8.70066	8.70066	1.77169e-06	5.96449	5.96449	0.0565889	0.793597	-1.26008	0.000808699	0.544028	-1.83814	0.00847929	0.685522
11742657_x_at	723790 /// 8337	HIST2H2AA3 /// HIST2H2AA4	histone cluster 2, H2aa3 /// histone cluster 2, H2aa4	NM_001040874 /// NM_003516	4.81042e-07	0.00465907	0.751912	-1.32994	6.38733e-05	0.527478	-1.89581	9.97024e-06	0.413734	-2.41701	1.19559e-07	0.154924	-6.45477	1.41807e-07	0.163297	-6.12382	0.00159047	0.701516	-1.42548	9.41144e-05	0.550242	-1.81738	3.21167e-07	0.206041	-4.85341	3.92849e-07	0.217175	-4.60457	0.00970794	0.784362	-1.27492	1.45005e-06	0.293708	-3.40475	1.87957e-06	0.30958	-3.23018	5.32884e-06	0.374454	-2.67055	7.35752e-06	0.394691	-2.53363	0.449488	1.05404
11738888_x_at	4276	MICA	MHC class I polypeptide-related sequence A	NM_000247	4.90577e-07	0.000236487	0.761048	-1.31398	0.000638162	0.796521	-1.25546	7.07932e-05	0.712789	-1.40294	2.29834e-07	0.406307	-2.4612	8.63709e-08	0.345974	-2.89039	0.24165	1.04661	1.04661	0.111	0.936588	-1.0677	1.95816e-06	0.533877	-1.87309	5.07394e-07	0.454601	-2.19973	0.0193963	0.894878	-1.11747	1.29418e-06	0.510102	-1.96039	3.63394e-07	0.434356	-2.30226	3.74937e-06	0.570024	-1.75431	8.48952e-07	0.48538	-2.06024	0.00375746	0.851509
11737912_s_at	80213	TM2D3	TM2 domain containing 3	NM_025141 /// NM_078474	4.98502e-07	1.46611e-05	0.666919	-1.49943	7.7942e-06	0.6367	-1.5706	3.90582e-06	0.601749	-1.66182	9.89385e-08	0.389045	-2.5704	5.99866e-08	0.358208	-2.79167	0.19645	0.954689	-1.04746	0.0180897	0.902282	-1.1083	2.75429e-06	0.583346	-1.71425	1.18683e-06	0.537109	-1.86182	0.12728	0.945105	-1.05808	4.67522e-06	0.611033	-1.63657	1.87691e-06	0.562601	-1.77746	9.53463e-06	0.646523	-1.54673	3.45082e-06	0.595279	-1.67989	0.0413448	0.920738
11724821_a_at	10783	NEK6	NIMA (never in mitosis gene a)-related kinase 6	NM_001145001 /// NM_014397	5.00372e-07	0.00738688	0.8597	-1.1632	0.000163276	1.37315	1.37315	1.53715e-07	2.84853	2.84853	0.165363	1.06202	1.06202	2.90577e-06	1.89203	1.89203	1.76806e-05	1.59724	1.59724	6.87618e-08	3.31341	3.31341	0.0014503	1.23534	1.23534	8.26425e-07	2.20081	2.20081	1.31089e-06	2.07446	2.07446	0.000518205	0.77342	-1.29296	0.000153715	1.37788	1.37788	2.18697e-07	0.372829	-2.68219	3.8527e-05	0.664213	-1.50554	5.20358e-06	1.78155
11748695_a_at	9145	SYNGR1	synaptogyrin 1	NM_004711 /// NM_145731 /// NM_145738	5.01072e-07	0.015434	0.852192	-1.17344	9.81078e-05	0.647135	-1.54527	7.23392e-07	2.74877	2.74877	5.27305e-06	2.0589	2.0589	1.89501e-05	1.78595	1.78595	0.00118942	0.759377	-1.31687	3.02383e-07	3.22553	3.22553	1.62334e-06	2.416	2.416	4.5737e-06	2.09571	2.09571	8.59713e-08	4.2476	4.2476	3.24347e-07	3.18156	3.18156	7.06664e-07	2.75978	2.75978	0.000922334	0.749025	-1.33507	0.00010335	0.649727	-1.53911	0.0246966	0.867429
11754516_a_at	135228	CD109	CD109 molecule	NM_001159587 /// NM_001159588 /// NM_133493	5.04403e-07	0.000248563	0.602744	-1.65908	3.49215e-05	0.488332	-2.04779	1.47204e-06	3.42885	3.42885	1.89087e-05	2.21917	2.21917	4.63646e-05	1.97823	1.97823	0.0184113	0.810182	-1.23429	1.90792e-07	5.68874	5.68874	1.05592e-06	3.68178	3.68178	1.82266e-06	3.28205	3.28205	9.65421e-08	7.02156	7.02156	4.34457e-07	4.54438	4.54438	6.94234e-07	4.051	4.051	0.000567208	0.647204	-1.54511	0.00015686	0.576937	-1.73329	0.130406	0.89143
11731525_at	9319	TRIP13	thyroid hormone receptor interactor 13	NM_004237	5.04826e-07	0.011401	0.741475	-1.34866	0.0173353	1.31091	1.31091	5.1768e-07	6.44049	6.44049	1.36335e-06	4.86392	4.86392	6.25026e-07	6.07636	6.07636	0.000474875	1.76798	1.76798	2.13533e-07	8.68606	8.68606	4.88395e-07	6.55979	6.55979	2.512e-07	8.19496	8.19496	1.31328e-06	4.91299	4.91299	4.1237e-06	3.71034	3.71034	1.63678e-06	4.63522	4.63522	0.014918	0.75521	-1.32414	0.510159	0.943462	-1.05993	0.0366947	1.24927
11759151_at	147841	SPC24	SPC24, NDC80 kinetochore complex component, homolog (S. cerevisiae)	NM_182513	5.08032e-07	0.150235	0.910443	-1.09837	0.94845	0.996172	-1.00384	2.70177e-07	4.14508	4.14508	7.21458e-07	3.33757	3.33757	9.50458e-06	2.17709	2.17709	0.164819	1.09416	1.09416	1.84692e-07	4.55281	4.55281	4.62345e-07	3.66587	3.66587	4.88069e-06	2.39125	2.39125	2.65882e-07	4.161	4.161	7.07992e-07	3.35039	3.35039	9.23564e-06	2.18546	2.18546	0.00888106	0.805189	-1.24194	2.84808e-05	0.525224	-1.90395	0.00028859	0.652299
11715682_a_at	8804	CREG1	cellular repressor of E1A-stimulated genes 1	NM_003851	5.11025e-07	0.718299	1.01641	1.01641	0.590299	0.97583	-1.02477	3.2752e-06	0.493746	-2.02533	5.62999e-07	0.386536	-2.58708	2.88478e-07	0.345166	-2.89716	0.380322	0.960076	-1.04158	2.86375e-06	0.485775	-2.05857	5.09013e-07	0.380295	-2.62954	2.63558e-07	0.339593	-2.9447	4.03053e-06	0.505976	-1.97638	6.57231e-07	0.39611	-2.52455	3.313e-07	0.353715	-2.82713	0.00127366	0.782863	-1.27736	0.000163711	0.699075	-1.43046	0.03904	0.892973
11752694_x_at	55771	PRR11	proline rich 11	NM_018304	5.17226e-07	0.0712932	0.873328	-1.14505	0.777806	1.01844	1.01844	1.0744e-06	3.40827	3.40827	6.14151e-07	3.84791	3.84791	7.86578e-07	3.64177	3.64177	0.0476146	1.16616	1.16616	5.77305e-07	3.90263	3.90263	3.47691e-07	4.40603	4.40603	4.35365e-07	4.16999	4.16999	1.17427e-06	3.34655	3.34655	6.65978e-07	3.77823	3.77823	8.55856e-07	3.57582	3.57582	0.0977382	1.12899	1.12899	0.325627	1.06851	1.06851	0.408053	0.946429
11757876_s_at	201229	LOC201229	hypothetical protein LOC201229	NM_001076680	5.26782e-07	0.00113119	1.18213	1.18213	1.71177e-05	0.700947	-1.42664	1.62675e-06	0.588094	-1.70041	2.35812e-05	0.71448	-1.39962	2.0408e-07	0.470865	-2.12375	1.78396e-06	0.592951	-1.68648	3.20447e-07	0.497486	-2.01011	2.22302e-06	0.6044	-1.65453	6.17056e-08	0.398319	-2.51055	0.00087975	0.839	-1.1919	0.530668	1.01931	1.01931	8.86262e-06	0.671756	-1.48864	0.000506913	1.21491	1.21491	0.000245565	0.800663	-1.24897	6.73505e-06	0.659031
11755748_s_at	51316	PLAC8	placenta-specific 8	NM_001130715 /// NM_001130716 /// NM_016619	5.27757e-07	0.817942	1.01002	1.01002	5.72992e-06	0.539101	-1.85494	1.35205e-05	1.7047	1.7047	1.37198e-06	2.19802	2.19802	0.0535993	1.10438	1.10438	5.21668e-06	0.533755	-1.87352	1.50873e-05	1.68779	1.68779	1.47929e-06	2.17622	2.17622	0.0745579	1.09343	1.09343	1.43881e-07	3.16211	3.16211	4.37602e-08	4.0772	4.0772	2.38563e-06	2.04856	2.04856	0.000859147	1.28939	1.28939	4.44151e-05	0.647844	-1.54358	3.03894e-06	0.502442
11718169_a_at	563	AZGP1	alpha-2-glycoprotein 1, zinc-binding	NM_001185	5.30374e-07	0.0156453	1.28547	1.28547	0.778214	0.978081	-1.02241	1.68845e-07	0.130749	-7.64824	1.7106e-05	0.394619	-2.53409	4.28104e-06	0.307676	-3.25017	0.0109274	0.760874	-1.31428	8.43584e-08	0.101713	-9.8316	4.23328e-06	0.306984	-3.2575	1.37096e-06	0.239349	-4.178	1.80229e-07	0.133679	-7.4806	1.96734e-05	0.403462	-2.47855	4.78585e-06	0.314572	-3.17893	6.26455e-06	3.01814	3.01814	2.7649e-05	2.35319	2.35319	0.0162388	0.77968
11718475_s_at	3417	IDH1	isocitrate dehydrogenase 1 (NADP+), soluble	NM_005896	5.35582e-07	0.321601	0.97743	-1.02309	8.88043e-05	0.821975	-1.21658	5.27651e-06	0.726442	-1.37657	4.88815e-07	0.619966	-1.61299	1.04828e-07	0.538364	-1.85748	0.000177953	0.840956	-1.18912	8.14346e-06	0.743217	-1.3455	6.53553e-07	0.634282	-1.57659	1.31143e-07	0.550795	-1.81556	0.00110564	0.883777	-1.13151	1.09595e-05	0.75424	-1.32584	1.00793e-06	0.654963	-1.5268	0.000290861	0.853428	-1.17175	7.69971e-06	0.741096	-1.34935	0.000546504	0.868376
11742379_x_at	441282	tcag7.1260	aldo-keto reductase family 1, member B10-like	NM_001080538	5.49924e-07	0.000213334	2.18287	2.18287	3.86423e-05	2.87574	2.87574	0.0394511	1.29447	1.29447	9.84189e-08	18.429	18.429	4.37902e-07	9.65738	9.65738	0.0311222	1.31741	1.31741	0.00181344	0.593014	-1.6863	6.29454e-07	8.44257	8.44257	5.29831e-06	4.42416	4.42416	0.000188547	0.450136	-2.22155	1.42871e-06	6.40846	6.40846	1.75258e-05	3.35823	3.35823	1.71071e-07	14.2367	14.2367	8.96925e-07	7.46047	7.46047	0.000598014	0.52403
11743725_s_at	64747	MFSD1	major facilitator superfamily domain containing 1	NM_022736	5.55465e-07	1.60207e-05	0.797629	-1.25372	0.000160867	0.8599	-1.16293	1.91866e-05	0.803169	-1.24507	8.12793e-08	0.575226	-1.73845	1.57375e-07	0.609579	-1.64048	0.00597063	1.07807	1.07807	0.715123	1.00695	1.00695	1.84712e-06	0.72117	-1.38664	5.83101e-06	0.764239	-1.30849	0.00925239	0.934026	-1.07063	5.42154e-07	0.668945	-1.49489	1.36498e-06	0.708895	-1.41065	1.63205e-06	0.716195	-1.39627	5.02344e-06	0.758967	-1.31758	0.0184371	1.05972
11728972_a_at	5795	PTPRJ	protein tyrosine phosphatase, receptor type, J	NM_001098503 /// NM_002843	5.55564e-07	0.000970275	0.737766	-1.35544	0.035266	0.871668	-1.14723	0.150977	1.08708	1.08708	3.6229e-07	0.299043	-3.344	3.66066e-07	0.299673	-3.33697	0.0166837	1.1815	1.1815	0.000262708	1.47348	1.47348	2.02323e-06	0.405336	-2.46709	2.05127e-06	0.40619	-2.4619	0.00481191	1.24713	1.24713	7.42217e-07	0.34307	-2.91486	7.5093e-07	0.343793	-2.90873	2.43375e-07	0.275087	-3.63521	2.45749e-07	0.275667	-3.62757	0.968282	1.00211
11733971_s_at	54510	PCDH18	protocadherin 18	NM_019035	5.55729e-07	1.01322e-06	4.4851	4.4851	3.71278e-05	2.24986	2.24986	2.76584e-05	0.425951	-2.34769	2.43689e-06	3.64611	3.64611	7.12381e-05	2.06155	2.06155	9.3247e-05	0.50163	-1.9935	6.95927e-08	0.0949701	-10.5296	0.0328364	0.812939	-1.23011	4.73106e-05	0.459645	-2.17559	5.48698e-07	0.189323	-5.28198	0.000665976	1.62059	1.62059	0.288214	0.916303	-1.09134	1.20535e-07	8.55994	8.55994	7.55698e-07	4.83989	4.83989	0.000270128	0.565412
11749813_a_at	4751	NEK2	NIMA (never in mitosis gene a)-related kinase 2	NM_002497	5.59409e-07	0.867874	0.981194	-1.01917	0.661547	0.950917	-1.05162	4.00763e-07	12.9036	12.9036	5.92503e-07	10.9634	10.9634	3.00608e-06	6.16905	6.16905	0.784037	0.969143	-1.03184	3.83528e-07	13.1509	13.1509	5.6537e-07	11.1735	11.1735	2.82781e-06	6.28729	6.28729	3.56928e-07	13.5696	13.5696	5.23679e-07	11.5293	11.5293	2.55971e-06	6.48747	6.48747	0.186783	0.84964	-1.17697	0.000516084	0.478088	-2.09166	0.00190418	0.562695
11749656_a_at	9824	ARHGAP11A	Rho GTPase activating protein 11A	NM_014783 /// NM_199357	5.60951e-07	0.000229884	0.569254	-1.75668	0.00623299	0.743447	-1.34509	1.06916e-06	4.16699	4.16699	6.08237e-06	2.89382	2.89382	5.64813e-06	2.93319	2.93319	0.00999293	1.306	1.306	1.48038e-07	7.32009	7.32009	4.93352e-07	5.08352	5.08352	4.69686e-07	5.15269	5.15269	3.48858e-07	5.60497	5.60497	1.42823e-06	3.89243	3.89243	1.34705e-06	3.94539	3.94539	0.00230089	0.694461	-1.43997	0.00277576	0.70391	-1.42064	0.857298	1.01361
11735352_x_at	219855	SLC37A2	solute carrier family 37 (glycerol-3-phosphate transporter), member 2	NM_001145290 /// NM_198277	5.61898e-07	9.38911e-06	0.420678	-2.37711	3.74379e-05	1.9778	1.9778	4.29999e-05	1.94588	1.94588	2.17381e-05	0.472635	-2.1158	2.78272e-05	2.05046	2.05046	3.04445e-07	4.70146	4.70146	3.24192e-07	4.62559	4.62559	0.11492	1.12351	1.12351	2.65445e-07	4.87419	4.87419	0.805417	0.983862	-1.0164	4.84629e-07	0.23897	-4.18463	0.588756	1.03674	1.03674	5.18672e-07	0.242889	-4.1171	0.439129	1.05374	1.05374	4.18007e-07	4.33837
11744494_x_at	10899	JTB	jumping translocation breakpoint	NM_006694	5.62562e-07	0.393569	1.01331	1.01331	0.0138063	0.951723	-1.05073	6.77132e-07	0.734911	-1.36071	1.53175e-06	0.764643	-1.3078	2.85476e-07	0.700331	-1.4279	0.00477761	0.939224	-1.06471	5.27663e-07	0.72526	-1.37882	1.15255e-06	0.754602	-1.3252	2.29822e-07	0.691134	-1.4469	1.90922e-06	0.77219	-1.29502	5.08885e-06	0.803431	-1.24466	6.94135e-07	0.735856	-1.35896	0.0329875	1.04046	1.04046	0.0154126	0.952946	-1.04938	0.000878703	0.915892
11754822_x_at	55775	TDP1	tyrosyl-DNA phosphodiesterase 1	NM_001008744 /// NM_018319	5.7014e-07	0.000291748	0.701539	-1.42544	0.264585	0.943464	-1.05992	7.49239e-07	2.70628	2.70628	6.03843e-06	2.01158	2.01158	3.23753e-06	2.17532	2.17532	0.000768549	1.34485	1.34485	1.22442e-07	3.85763	3.85763	5.35965e-07	2.86738	2.86738	3.50127e-07	3.10079	3.10079	5.34836e-07	2.86845	2.86845	3.77596e-06	2.13212	2.13212	2.11537e-06	2.30568	2.30568	0.000763424	0.7433	-1.34535	0.00362527	0.803807	-1.24408	0.149097	1.0814
11719120_a_at	8942	KYNU	kynureninase (L-kynurenine hydrolase)	NM_001032998 /// NM_003937	5.82158e-07	0.000116869	0.526322	-1.89998	0.00020495	1.78685	1.78685	3.94417e-07	5.49459	5.49459	9.16183e-05	1.95454	1.95454	2.64881e-06	3.43887	3.43887	2.81712e-06	3.39497	3.39497	5.87096e-08	10.4396	10.4396	1.85523e-06	3.71358	3.71358	2.21725e-07	6.53378	6.53378	4.62932e-06	3.07502	3.07502	0.263107	1.09385	1.09385	0.000104528	1.92454	1.92454	7.53931e-06	0.355721	-2.81119	0.000657679	0.625865	-1.59779	0.000238002	1.75943
11734557_a_at	11227	GALNT5	UDP-N-acetyl-alpha-D-galactosamine:polypeptide N-acetylgalactosaminyltransferase	NM_014568	5.82321e-07	2.78966e-06	0.427738	-2.33788	0.000119417	0.641784	-1.55816	4.95967e-06	2.15993	2.15993	0.0009588	1.35352	1.35352	0.000838005	1.36418	1.36418	0.000196365	1.50041	1.50041	6.03927e-08	5.04966	5.04966	4.59156e-07	3.16437	3.16437	4.41017e-07	3.18928	3.18928	3.36854e-07	3.36551	3.36551	5.96522e-06	2.109	2.109	5.61065e-06	2.1256	2.1256	8.8858e-05	0.62665	-1.59579	9.77756e-05	0.631583	-1.58332	0.881438	1.00787
11724282_a_at	54575 /// 54576 /// 54577 /// 54578 /// 54579 /// 54600 /// 54657 /// 54658 ///	UGT1A1 /// UGT1A10 /// UGT1A3 /// UGT1A4 /// UGT1A5 /// UGT1A6 /// UGT1A7 /// UGT1A8 /// UGT1A9	UDP glucuronosyltransferase 1 family, polypeptide A1 /// UDP glucuronosyltransfe	NM_000463 /// NM_001072 /// NM_007120 /// NM_019075 /// NM_019076 /// NM_019077	5.83676e-07	5.49642e-07	0.527866	-1.89442	2.6472e-05	0.718765	-1.39128	0.0300786	1.08485	1.08485	4.13823e-07	0.511614	-1.9546	8.41667e-07	0.551769	-1.81235	3.90206e-05	1.36164	1.36164	2.69389e-07	2.05516	2.05516	0.319393	0.969212	-1.03177	0.175164	1.04528	1.04528	7.34955e-06	1.50933	1.50933	2.2379e-05	0.711797	-1.4049	9.4279e-05	0.767662	-1.30266	2.09184e-07	0.471598	-2.12045	3.92868e-07	0.508612	-1.96614	0.0394467	1.07849
11729623_a_at	11004	KIF2C	kinesin family member 2C	NM_006845	5.86613e-07	0.0374665	0.798622	-1.25216	0.432336	1.07369	1.07369	4.81781e-07	6.79372	6.79372	8.62369e-07	5.67982	5.67982	2.52691e-06	4.25504	4.25504	0.0127856	1.34443	1.34443	2.4906e-07	8.5068	8.5068	4.18712e-07	7.11203	7.11203	1.07696e-06	5.32798	5.32798	6.03058e-07	6.32743	6.32743	1.10464e-06	5.28999	5.28999	3.39914e-06	3.96299	3.96299	0.0783626	0.83604	-1.19611	0.00146335	0.626319	-1.59663	0.0141796	0.74915
11718901_at	7049	TGFBR3	transforming growth factor, beta receptor III	NM_003243	5.88211e-07	1.63839e-06	2.23872	2.23872	0.000979397	1.29878	1.29878	3.19927e-06	0.487016	-2.05332	0.276296	1.05372	1.05372	0.00366129	0.817621	-1.22306	1.63272e-05	0.580143	-1.72371	3.68311e-08	0.217543	-4.5968	2.43504e-06	0.47068	-2.12459	4.36918e-07	0.365219	-2.73809	5.11512e-07	0.374981	-2.6668	0.00304684	0.811316	-1.23257	4.17212e-05	0.629532	-1.58848	2.11521e-06	2.16362	2.16362	2.17715e-05	1.67884	1.67884	0.0011459	0.775939
11717521_x_at	10744 /// 26255 /// 9232	PTTG1 /// PTTG2 /// PTTG3P	pituitary tumor-transforming 1 /// pituitary tumor-transforming 2 /// pituitary	NM_004219 /// NM_006607 /// NR_002734	5.89944e-07	0.0280919	0.784687	-1.27439	0.0212208	0.770472	-1.29791	3.40714e-07	7.57037	7.57037	3.1872e-06	4.00484	4.00484	9.90137e-06	3.13788	3.13788	0.835347	0.981885	-1.01845	1.73765e-07	9.64763	9.64763	1.23181e-06	5.10374	5.10374	3.20734e-06	3.9989	3.9989	1.65646e-07	9.82562	9.82562	1.15313e-06	5.1979	5.1979	2.9692e-06	4.07267	4.07267	0.000277999	0.529015	-1.89031	4.486e-05	0.414495	-2.41257	0.0274527	0.783523
11715873_a_at	56944	OLFML3	olfactomedin-like 3	NM_020190	5.92269e-07	5.62814e-06	0.256426	-3.89975	4.58527e-07	0.124852	-8.00946	7.24704e-05	2.39853	2.39853	0.000188397	0.477997	-2.09206	1.52326e-05	0.317429	-3.15031	0.000216796	0.486893	-2.05384	2.9902e-07	9.35367	9.35367	0.000478595	1.86407	1.86407	0.0574344	1.23789	1.23789	5.66636e-08	19.2109	19.2109	6.09662e-06	3.8285	3.8285	5.01879e-05	2.54243	2.54243	2.07087e-06	0.199288	-5.01787	5.42779e-07	0.132343	-7.55611	0.00411096	0.664081
11754853_s_at	5174 /// 728939	PDZK1 /// PDZK1P1	PDZ domain containing 1 /// PDZ domain containing 1 pseudogene 1	NM_002614 /// NR_003377	5.94502e-07	7.30931e-05	1.94898	1.94898	0.00178109	0.690459	-1.44831	9.09417e-07	4.12127	4.12127	2.78219e-07	5.63368	5.63368	7.71529e-05	1.9367	1.9367	5.68929e-06	0.354266	-2.82274	3.78372e-05	2.11457	2.11457	4.98224e-06	2.89057	2.89057	0.930462	0.993695	-1.00635	2.28765e-07	5.96889	5.96889	8.75095e-08	8.15933	8.15933	5.89688e-06	2.80494	2.80494	0.00411784	1.36698	1.36698	3.60527e-05	0.469927	-2.12799	4.8115e-06	0.343771
11747335_a_at	80321	CEP70	centrosomal protein 70kDa	NM_024491	5.98358e-07	1.40929e-05	0.49361	-2.02589	5.05678e-07	0.288674	-3.46412	0.000210918	1.5513	1.5513	3.49913e-05	0.547022	-1.82808	1.47012e-06	0.354268	-2.82272	6.84634e-05	0.584821	-1.70992	8.20599e-07	3.14277	3.14277	0.112252	1.10821	1.10821	0.00096107	0.717709	-1.39332	8.34428e-08	5.37389	5.37389	2.50732e-05	1.89495	1.89495	0.0100117	1.22723	1.22723	1.43169e-06	0.352622	-2.8359	1.8095e-07	0.228369	-4.37888	0.000223757	0.647631
11756912_a_at	316	AOX1	aldehyde oxidase 1	NM_001159	5.99025e-07	1.47847e-05	1.73479	1.73479	0.0110782	1.17046	1.17046	1.02429e-06	0.419868	-2.3817	0.490623	1.03242	1.03242	3.30014e-05	0.619109	-1.61522	0.000101812	0.674697	-1.48215	5.49876e-08	0.242027	-4.13176	2.08961e-05	0.595123	-1.68032	3.69802e-07	0.356877	-2.80208	3.80981e-07	0.35872	-2.78769	0.0277867	0.882059	-1.13371	6.34271e-06	0.528944	-1.89056	8.27043e-07	2.45891	2.45891	0.00010966	1.47453	1.47453	2.27605e-05	0.59967
11717062_at	10053	AP1M2	adaptor-related protein complex 1, mu 2 subunit	NM_005498	6.00816e-07	0.0110752	1.35771	1.35771	0.0281754	1.27495	1.27495	7.85109e-07	5.83161	5.83161	3.01496e-07	7.93771	7.93771	4.0001e-07	7.20964	7.20964	0.484501	0.939045	-1.06491	2.42147e-06	4.29519	4.29519	7.7845e-07	5.84641	5.84641	1.08488e-06	5.31016	5.31016	1.88721e-06	4.574	4.574	6.3253e-07	6.22591	6.22591	8.71485e-07	5.65486	5.65486	0.0106849	1.36115	1.36115	0.0457615	1.2363	1.2363	0.297975	0.908278
11754254_a_at	256714	MAP7D2	MAP7 domain containing 2	NM_152780	6.03386e-07	0.107734	0.905088	-1.10486	6.0964e-06	0.459037	-2.17847	2.98933e-06	2.40861	2.40861	0.000111148	1.60072	1.60072	9.99923e-05	0.619179	-1.61504	1.35702e-05	0.507173	-1.97171	1.58578e-06	2.66119	2.66119	3.72242e-05	1.76857	1.76857	0.000365241	0.684109	-1.46176	6.92066e-08	5.2471	5.2471	3.73573e-07	3.48712	3.48712	0.00129491	1.34887	1.34887	0.000243991	0.664581	-1.50471	2.26772e-07	0.257069	-3.89001	1.89364e-06	0.386814
11724963_s_at	26271	FBXO5	F-box protein 5	NM_001142522 /// NM_012177	6.0459e-07	0.380879	0.944647	-1.0586	0.00075564	1.46001	1.46001	1.00798e-07	5.9059	5.9059	3.14859e-06	2.70265	2.70265	1.51109e-05	2.13926	2.13926	0.000355263	1.54557	1.54557	8.35007e-08	6.25196	6.25196	2.26768e-06	2.86102	2.86102	9.92442e-06	2.26461	2.26461	4.19878e-07	4.0451	4.0451	5.10072e-05	1.85111	1.85111	0.000718906	1.46523	1.46523	1.28727e-05	0.457619	-2.18522	2.77976e-06	0.362224	-2.76072	0.00815361	0.791541
11726470_s_at	5357	PLS1	plastin 1 (I isoform)	NM_001145319 /// NM_002670	6.06004e-07	0.0110828	0.878238	-1.13864	0.000142675	1.35758	1.35758	1.02615e-06	0.488844	-2.04564	1.69064e-06	0.518001	-1.9305	4.92005e-06	0.577719	-1.73095	1.89245e-05	1.5458	1.5458	3.34591e-06	0.55662	-1.79656	6.16642e-06	0.589818	-1.69544	2.37337e-05	0.657816	-1.52018	1.23897e-07	0.360084	-2.77713	1.75459e-07	0.381561	-2.62081	3.58761e-07	0.425549	-2.3499	0.15729	1.05964	1.05964	0.00347201	1.18181	1.18181	0.0227143	1.11529
11739739_a_at	50615	IL21R	interleukin 21 receptor	NM_021798 /// NM_181078 /// NM_181079	6.07625e-07	1.07695e-06	0.516796	-1.935	1.88381e-07	0.412596	-2.42368	0.0191492	1.11174	1.11174	1.21491e-05	0.645902	-1.54822	4.92755e-06	0.600462	-1.66538	0.000513959	0.798373	-1.25255	4.45488e-07	2.15121	2.15121	0.000541568	1.24982	1.24982	0.00410181	1.1619	1.1619	9.60489e-08	2.6945	2.6945	1.0501e-05	1.56546	1.56546	2.94179e-05	1.45533	1.45533	3.40996e-06	0.580984	-1.72122	1.62157e-06	0.540111	-1.85147	0.071278	0.929649
11741561_a_at	221395	GPR116	G protein-coupled receptor 116	NM_001098518 /// NM_015234	6.10358e-07	1.84363e-07	18.7398	18.7398	8.3177e-07	9.72175	9.72175	2.80417e-06	6.37036	6.37036	8.44484e-08	28.2405	28.2405	9.18907e-08	26.9448	26.9448	0.000992303	0.518776	-1.92761	6.45588e-05	0.339938	-2.94171	0.00974678	1.50698	1.50698	0.0163655	1.43784	1.43784	0.00852206	0.655269	-1.52609	6.90202e-05	2.90488	2.90488	8.91048e-05	2.7716	2.7716	1.00643e-05	4.4331	4.4331	1.2131e-05	4.22972	4.22972	0.684243	0.954121
11754154_a_at	1543	CYP1A1	cytochrome P450, family 1, subfamily A, polypeptide 1	NM_000499	6.1839e-07	0.00014571	0.368496	-2.71374	1.05116e-06	10.3454	10.3454	6.51478e-05	3.16239	3.16239	0.399446	1.11247	1.11247	1.19231e-06	9.84866	9.84866	1.26869e-07	28.0746	28.0746	1.7211e-06	8.58189	8.58189	8.22961e-05	3.01896	3.01896	1.38622e-07	26.7267	26.7267	5.52217e-05	0.305681	-3.27138	1.38568e-06	0.107533	-9.29945	0.690055	0.951987	-1.05043	0.000112905	0.351782	-2.84267	7.03042e-05	3.11431	3.11431	1.58107e-06	8.85295
11746683_a_at	4883	NPR3	natriuretic peptide receptor C/guanylate cyclase C (atrionatriuretic peptide rec	NM_000908	6.19337e-07	4.60537e-07	1.59158	1.59158	0.00293767	0.906596	-1.10303	3.73795e-06	1.38563	1.38563	1.12776e-06	1.49121	1.49121	0.0124408	1.07434	1.07434	1.4741e-07	0.569621	-1.75555	0.000490469	0.8706	-1.14863	0.0185432	0.936937	-1.06731	1.24392e-06	0.675013	-1.48145	7.91333e-07	1.52839	1.52839	3.06612e-07	1.64484	1.64484	0.000160751	1.18502	1.18502	0.0112287	1.0762	1.0762	1.59565e-05	0.775342	-1.28975	3.62348e-06	0.720446
11716361_a_at	11124	FAF1	Fas (TNFRSF6) associated factor 1	NM_007051	6.31364e-07	0.0190507	0.965133	-1.03613	0.00143527	1.06397	1.06397	3.50465e-06	1.19825	1.19825	8.24148e-07	1.25997	1.25997	3.15196e-07	1.31218	1.31218	0.000124218	1.10241	1.10241	1.21749e-06	1.24154	1.24154	3.52892e-07	1.30549	1.30549	1.5176e-07	1.35958	1.35958	4.03315e-05	1.1262	1.1262	5.20682e-06	1.18421	1.18421	1.46538e-06	1.23328	1.23328	0.00409662	1.05151	1.05151	0.000184644	1.09508	1.09508	0.0108439	1.04144
11716837_a_at	55573	CDV3	CDV3 homolog (mouse)	NM_001134422 /// NM_001134423 /// NM_017548	6.31779e-07	0.228072	0.978345	-1.02213	0.0362034	0.957122	-1.0448	2.00861e-06	0.747806	-1.33724	1.41605e-07	0.63487	-1.57513	2.60581e-06	0.757248	-1.32057	0.22735	0.978307	-1.02217	3.18716e-06	0.764358	-1.30829	1.90046e-07	0.648922	-1.54102	4.22207e-06	0.774009	-1.29198	5.25637e-06	0.781307	-1.27991	2.59073e-07	0.663311	-1.50759	7.13585e-06	0.791171	-1.26395	5.6683e-05	0.848976	-1.17789	0.470953	1.01263	1.01263	3.71445e-05	1.19276
11749527_a_at	10631	POSTN	periostin, osteoblast specific factor	NM_001135934 /// NM_001135935 /// NM_001135936 /// NM_006475	6.3882e-07	2.3161e-06	3.67612	3.67612	6.60759e-07	4.9992	4.9992	1.26793e-07	8.36487	8.36487	9.40001e-08	9.33114	9.33114	1.15424e-07	8.65186	8.65186	0.00630742	1.35991	1.35991	3.38346e-05	2.27546	2.27546	1.6447e-05	2.53831	2.53831	2.68394e-05	2.35353	2.35353	0.000466145	1.67324	1.67324	0.000161666	1.86653	1.86653	0.000330046	1.73065	1.73065	0.194473	1.11551	1.11551	0.668064	1.03431	1.03431	0.351582	0.927203
11743405_a_at	201895	C4orf34	chromosome 4 open reading frame 34	NM_174921	6.43908e-07	0.00145966	0.883011	-1.13249	1.38059e-06	0.652879	-1.53168	2.11596e-05	0.765219	-1.30682	3.94185e-07	0.590536	-1.69338	8.52655e-08	0.506044	-1.97611	1.04895e-05	0.739378	-1.35249	0.000700021	0.866602	-1.15393	1.94582e-06	0.668775	-1.49527	2.83597e-07	0.573089	-1.74493	0.000401341	1.17207	1.17207	0.00424307	0.904511	-1.10557	2.81012e-05	0.775097	-1.29016	2.5478e-05	0.771721	-1.2958	1.65377e-06	0.661306	-1.51216	0.000466807	0.856924
11717163_s_at	991	CDC20	cell division cycle 20 homolog (S. cerevisiae)	NM_001255	6.45663e-07	0.043168	0.727728	-1.37414	0.00402874	0.570169	-1.75387	4.24853e-07	17.8202	17.8202	3.58753e-06	7.44987	7.44987	1.68291e-05	4.67205	4.67205	0.0974437	0.783492	-1.27634	2.2797e-07	24.4874	24.4874	1.50834e-06	10.2372	10.2372	5.63765e-06	6.42005	6.42005	1.4713e-07	31.2542	31.2542	8.35699e-07	13.0661	13.0661	2.73118e-06	8.19415	8.19415	0.00041941	0.418058	-2.39201	3.8003e-05	0.262177	-3.81422	0.00949039	0.627131
11739876_s_at	682	BSG	basigin (Ok blood group)	NM_001728 /// NM_198589 /// NM_198591	6.5001e-07	0.000182836	0.752429	-1.32903	3.78067e-06	0.572246	-1.7475	6.74201e-07	0.473632	-2.11135	1.52436e-07	0.383043	-2.61067	1.09558e-07	0.362663	-2.75738	0.000226226	0.760531	-1.31487	1.13149e-05	0.62947	-1.58864	1.23055e-06	0.509075	-1.96435	7.7588e-07	0.48199	-2.07473	0.00162853	0.827672	-1.20821	2.58534e-05	0.669368	-1.49395	1.23309e-05	0.633754	-1.5779	0.000894744	0.808736	-1.2365	0.00025985	0.765707	-1.30598	0.168041	0.946795
11723435_s_at	7272	TTK	TTK protein kinase	NM_003318	6.50956e-07	0.549044	0.943903	-1.05943	0.0996818	1.19358	1.19358	1.73648e-07	11.5702	11.5702	2.14583e-06	4.966	4.966	6.31262e-06	3.79595	3.79595	0.0417593	1.26452	1.26452	1.51136e-07	12.2578	12.2578	1.74123e-06	5.26113	5.26113	4.92406e-06	4.02155	4.02155	2.71418e-07	9.69363	9.69363	4.27362e-06	4.16058	4.16058	1.44851e-05	3.1803	3.1803	8.75381e-05	0.429207	-2.32988	1.79984e-05	0.328081	-3.04803	0.0254863	0.764389
11716642_s_at	1841 /// 727761	DTYMK /// LOC727761	deoxythymidylate kinase (thymidylate kinase) /// similar to Deoxythymidylate kin	NM_012145 /// XM_001126163 /// XM_001126184 /// XM_001126211	6.51137e-07	0.953204	0.997232	-1.00278	0.000748934	1.33	1.33	5.55797e-07	2.72604	2.72604	4.30671e-07	2.84868	2.84868	6.08349e-07	2.68506	2.68506	0.00071142	1.3337	1.3337	5.46764e-07	2.73361	2.73361	4.23958e-07	2.85659	2.85659	5.98315e-07	2.69251	2.69251	4.01533e-06	2.04965	2.04965	2.82905e-06	2.14186	2.14186	4.55149e-06	2.01883	2.01883	0.368901	1.04499	1.04499	0.749476	0.984965	-1.01526	0.239483	0.94256
11751206_s_at	6790 /// 6791	AURKA /// AURKAPS1	aurora kinase A /// aurora kinase A pseudogene 1	NM_003600 /// NM_198433 /// NM_198434 /// NM_198435 /// NM_198436 /// NM_198437	6.54426e-07	0.0284429	0.685469	-1.45886	0.217306	0.83411	-1.19888	4.70868e-07	19.9978	19.9978	1.35609e-06	12.2565	12.2565	8.62506e-06	6.23222	6.23222	0.186479	1.21685	1.21685	2.3242e-07	29.1739	29.1739	5.90308e-07	17.8805	17.8805	2.86825e-06	9.09191	9.09191	3.32015e-07	23.975	23.975	8.96643e-07	14.6941	14.6941	4.95894e-06	7.4717	7.4717	0.00985319	0.612894	-1.6316	0.000115065	0.311645	-3.20878	0.00213803	0.508482
11721983_a_at	55022	PID1	phosphotyrosine interaction domain containing 1	NM_001100818 /// NM_017933	6.55972e-07	7.84815e-07	0.43899	-2.27796	6.18777e-05	0.677288	-1.47648	0.000199805	1.37217	1.37217	0.000877786	0.785999	-1.27227	0.000132002	1.40606	1.40606	3.35551e-05	1.54283	1.54283	1.13445e-07	3.12575	3.12575	6.03986e-06	1.79047	1.79047	9.99852e-08	3.20294	3.20294	1.94747e-06	2.02598	2.02598	0.00922153	1.16051	1.16051	1.59344e-06	2.07601	2.07601	7.83139e-06	0.572813	-1.74577	0.558767	1.0247	1.0247	6.09418e-06	1.78888
11737010_at	225	ABCD2	ATP-binding cassette, sub-family D (ALD), member 2	NM_005164	6.5784e-07	0.00108393	1.53114	1.53114	0.0965953	0.866845	-1.15361	8.52569e-07	0.224193	-4.46045	0.00321841	0.709251	-1.40994	6.49885e-07	0.209027	-4.78406	0.000228233	0.566145	-1.76633	1.92214e-07	0.146422	-6.82955	4.15182e-05	0.463219	-2.15881	1.55293e-07	0.136518	-7.32504	1.54502e-06	0.25863	-3.86652	0.0326948	0.818198	-1.2222	1.1461e-06	0.241136	-4.14704	3.98209e-06	3.16358	3.16358	0.371952	0.932357	-1.07255	2.81344e-06	0.294716
11717190_s_at	10628	TXNIP	thioredoxin interacting protein	NM_006472	6.60478e-07	4.38439e-05	0.532687	-1.87728	6.53966e-07	0.274735	-3.63986	4.84365e-05	0.538507	-1.85699	2.01039e-06	0.343468	-2.91148	5.13412e-08	0.137968	-7.24805	3.29003e-05	0.515754	-1.93891	0.862222	1.01093	1.01093	0.000333073	0.644785	-1.55091	5.01774e-07	0.259004	-3.86094	2.99572e-05	1.96009	1.96009	0.00982691	1.25018	1.25018	2.62064e-05	0.502186	-1.9913	0.000291285	0.637816	-1.56785	4.78458e-07	0.256205	-3.90312	5.10839e-06	0.401691
11733513_a_at	79971	GPR177	G protein-coupled receptor 177	NM_001002292 /// NM_024911	6.75123e-07	0.00116389	0.819534	-1.22021	0.00048417	0.79072	-1.26467	1.31672e-06	0.51787	-1.93099	1.71615e-07	0.395584	-2.52791	2.53968e-07	0.419661	-2.38288	0.338032	0.964841	-1.03644	1.09343e-05	0.631908	-1.58251	7.21499e-07	0.482694	-2.07171	1.19098e-06	0.512073	-1.95285	1.75308e-05	0.654934	-1.52687	9.72611e-07	0.500283	-1.99887	1.64836e-06	0.530732	-1.88419	0.000228574	0.763868	-1.30913	0.000872563	0.810359	-1.23402	0.136546	1.06086
11716913_a_at	57509	MTUS1	mitochondrial tumor suppressor 1	NM_001001924 /// NM_001001925 /// NM_001001931 /// NM_020749	6.75808e-07	1.92702e-05	1.7213	1.7213	0.0111057	1.17624	1.17624	3.2052e-06	0.477984	-2.09212	1.23486e-05	0.556368	-1.79737	1.94851e-05	0.581561	-1.71951	0.000146111	0.683346	-1.46339	1.21797e-07	0.277688	-3.60116	2.58209e-07	0.323226	-3.09381	3.27579e-07	0.337862	-2.95979	9.90949e-07	0.406366	-2.46084	2.95012e-06	0.473005	-2.11414	4.22295e-06	0.494423	-2.02256	0.0147503	1.16399	1.16399	0.00470201	1.2167	1.2167	0.361554	1.04528
11721706_at	57678	GPAM	glycerol-3-phosphate acyltransferase, mitochondrial	NM_020918	6.81627e-07	8.8499e-07	0.328999	-3.03952	4.39998e-06	0.428623	-2.33305	6.30121e-07	0.308129	-3.2454	7.16327e-08	0.183365	-5.4536	1.05158e-07	0.203812	-4.90647	0.00279524	1.30281	1.30281	0.273033	0.936564	-1.06773	3.8056e-05	0.557343	-1.79423	0.000118303	0.619493	-1.61422	0.000902646	0.718879	-1.39105	4.34179e-06	0.4278	-2.33754	9.45931e-06	0.475505	-2.10303	7.50366e-05	0.595093	-1.68041	0.000268428	0.661453	-1.51182	0.0995768	1.11151
11743970_x_at	87	ACTN1	actinin, alpha 1	NM_001102 /// NM_001130004 /// NM_001130005	6.84753e-07	0.312936	0.94536	-1.0578	0.114347	0.9101	-1.09878	7.09374e-06	2.08215	2.08215	1.94794e-06	2.49357	2.49357	3.4598e-07	3.39755	3.39755	0.484373	0.962702	-1.03874	4.60193e-06	2.2025	2.2025	1.36907e-06	2.63769	2.63769	2.64861e-07	3.59392	3.59392	3.49082e-06	2.28783	2.28783	1.09052e-06	2.73988	2.73988	2.22501e-07	3.73316	3.73316	0.0123026	1.19759	1.19759	7.31557e-05	1.63175	1.63175	0.000912584	1.36253
11745828_x_at	665	BNIP3L	BCL2/adenovirus E1B 19kDa interacting protein 3-like	NM_004331	6.87e-07	5.28046e-07	1.52941	1.52941	9.68232e-07	1.46755	1.46755	0.0718494	1.0424	1.0424	0.325983	0.979854	-1.02056	0.0582621	0.956543	-1.04543	0.0730974	0.959552	-1.04215	9.71793e-07	0.681569	-1.4672	3.99912e-07	0.640673	-1.56086	2.9239e-07	0.625431	-1.5989	1.90664e-06	0.710299	-1.40786	7.12692e-07	0.667679	-1.49773	5.05445e-07	0.651795	-1.53422	0.0174312	0.939998	-1.06383	0.00403095	0.917635	-1.08976	0.252692	0.97621
11733172_at	84904	C9orf100	chromosome 9 open reading frame 100	NM_032818	6.87772e-07	0.0436911	0.851576	-1.17429	0.914208	0.992937	-1.00711	5.89449e-07	3.98592	3.98592	7.7944e-07	3.74026	3.74026	7.89807e-06	2.43629	2.43629	0.0508688	1.166	1.166	3.06757e-07	4.68064	4.68064	3.93983e-07	4.39216	4.39216	2.98361e-06	2.86092	2.86092	5.71829e-07	4.01428	4.01428	7.55062e-07	3.76686	3.76686	7.54025e-06	2.45362	2.45362	0.352225	0.938366	-1.06568	0.000233606	0.611224	-1.63606	0.000497514	0.65137
11757320_x_at	1528	CYB5A	cytochrome b5 type A (microsomal)	NM_001914 /// NM_148923	6.8954e-07	0.000155555	1.17448	1.17448	0.578673	0.98882	-1.01131	1.10751e-05	0.774782	-1.29069	1.56002e-05	0.78617	-1.27199	5.3184e-07	0.652328	-1.53297	0.000106461	0.841919	-1.18776	6.22739e-07	0.659679	-1.51589	7.6964e-07	0.669375	-1.49393	7.93653e-08	0.555417	-1.80045	1.43964e-05	0.783542	-1.27626	2.05897e-05	0.795059	-1.25777	6.23065e-07	0.659703	-1.51583	0.475113	1.0147	1.0147	0.000106589	0.84195	-1.18772	6.72222e-05	0.829754
11728749_a_at	6941	TCF19	transcription factor 19	NM_001077511 /// NM_007109	6.89672e-07	0.710023	0.98291	-1.01739	1.50411e-06	2.28661	2.28661	1.49268e-07	3.38854	3.38854	1.3992e-06	2.31	2.31	6.76236e-06	1.8977	1.8977	1.3314e-06	2.32637	2.32637	1.37298e-07	3.44746	3.44746	1.2403e-06	2.35017	2.35017	5.78832e-06	1.9307	1.9307	0.000112215	1.4819	1.4819	0.825567	1.01023	1.01023	0.00557541	0.829918	-1.20494	0.000130027	0.68171	-1.4669	1.21157e-05	0.560036	-1.7856	0.00433879	0.821516
11726051_a_at	2328	FMO3	flavin containing monooxygenase 3	NM_001002294 /// NM_006894	6.98882e-07	2.16953e-06	2.7446	2.7446	0.158888	0.911799	-1.09673	0.000184422	0.626579	-1.59597	1.09748e-06	3.10504	3.10504	7.80999e-05	1.72411	1.72411	1.29367e-06	0.332216	-3.01009	2.27242e-07	0.228295	-4.3803	0.0751847	1.13133	1.13133	0.000190132	0.628182	-1.59189	0.000613648	0.687189	-1.4552	6.89861e-07	3.40539	3.40539	3.19128e-05	1.89089	1.89089	1.40913e-07	4.95554	4.95554	2.1374e-06	2.75163	2.75163	5.03753e-05	0.555262
11717397_a_at	1643	DDB2	damage-specific DNA binding protein 2, 48kDa	NM_000107	6.9992e-07	0.206964	0.930034	-1.07523	0.342803	0.94856	-1.05423	5.47531e-07	3.12045	3.12045	2.45337e-06	2.41868	2.41868	1.43262e-06	2.63128	2.63128	0.71378	1.01992	1.01992	3.7931e-07	3.3552	3.3552	1.5396e-06	2.60064	2.60064	9.33888e-07	2.82923	2.82923	4.18211e-07	3.28967	3.28967	1.74149e-06	2.54985	2.54985	1.04604e-06	2.77397	2.77397	0.00253225	0.775107	-1.29015	0.0159055	0.843237	-1.18591	0.151514	1.0879
11717672_s_at	5168	ENPP2	ectonucleotide pyrophosphatase/phosphodiesterase 2	NM_001040092 /// NM_001130863 /// NM_006209	7.01305e-07	1.82702e-06	0.184473	-5.42085	7.88942e-07	0.142564	-7.01438	0.122486	1.18263	1.18263	8.69723e-07	0.147167	-6.79501	4.62838e-07	0.118704	-8.42433	0.0328311	0.77282	-1.29396	1.04405e-06	6.41089	6.41089	0.0518509	0.797769	-1.2535	0.00324956	0.643476	-1.55406	4.83235e-07	8.29545	8.29545	0.745191	1.03228	1.03228	0.0974264	0.832633	-1.20101	5.28669e-07	0.12444	-8.03602	2.95001e-07	0.100372	-9.96291	0.0609048	0.806594
11721305_a_at	22822	PHLDA1	pleckstrin homology-like domain, family A, member 1	NM_007350	7.01447e-07	0.10567	0.885174	-1.12972	4.26146e-05	1.96627	1.96627	1.35318e-06	3.38947	3.38947	3.65507e-06	2.80508	2.80508	1.73801e-07	5.61051	5.61051	1.6368e-05	2.22134	2.22134	7.69856e-07	3.82915	3.82915	1.89164e-06	3.16896	3.16896	1.15662e-07	6.33831	6.33831	0.000145349	1.72381	1.72381	0.00145344	1.4266	1.4266	3.31862e-06	2.85338	2.85338	0.0255082	0.827588	-1.20833	0.000223644	1.65528	1.65528	3.69344e-05	2.00012
11749254_a_at	11098	PRSS23	protease, serine, 23	NM_007173	7.03318e-07	0.0125354	0.8687	-1.15115	8.00524e-06	0.56934	-1.75642	1.62733e-06	2.09293	2.09293	0.00974385	1.16088	1.16088	0.000204554	0.726369	-1.37671	4.23515e-05	0.655393	-1.5258	5.79086e-07	2.40927	2.40927	0.000350307	1.33634	1.33634	0.00422198	0.836156	-1.19595	5.59645e-08	3.67607	3.67607	2.01277e-06	2.03899	2.03899	0.00089238	1.27581	1.27581	6.14053e-06	0.554666	-1.80289	1.92491e-07	0.347058	-2.88136	2.32601e-05	0.625706
11739370_a_at	8493	PPM1D	protein phosphatase 1D magnesium-dependent, delta isoform	NM_003620	7.06574e-07	0.0150968	1.10054	1.10054	0.897633	0.996189	-1.00383	2.26341e-07	2.08036	2.08036	1.34997e-06	1.71981	1.71981	2.3112e-06	1.64056	1.64056	0.0128064	0.905181	-1.10475	5.20813e-07	1.89031	1.89031	4.24776e-06	1.56269	1.56269	8.1741e-06	1.49068	1.49068	2.19443e-07	2.08832	2.08832	1.29509e-06	1.72639	1.72639	2.20879e-06	1.64683	1.64683	0.000541171	0.826687	-1.20965	0.000160586	0.788591	-1.26808	0.148361	0.953917
11722935_x_at	1122	CHML	choroideremia-like (Rab escort protein 2)	NM_001821	7.06582e-07	0.00298273	1.3516	1.3516	0.00015158	1.6968	1.6968	5.55491e-07	4.00608	4.00608	1.85281e-07	5.30808	5.30808	3.92488e-07	4.35527	4.35527	0.0109879	1.25541	1.25541	2.36452e-06	2.96396	2.96396	6.05131e-07	3.92727	3.92727	1.52661e-06	3.22231	3.22231	9.38654e-06	2.36096	2.36096	1.77629e-06	3.12828	3.12828	5.45249e-06	2.56675	2.56675	0.00415252	1.32501	1.32501	0.230884	1.08716	1.08716	0.0196678	0.820497
11718058_a_at	7298	TYMS	thymidylate synthetase	NM_001071	7.09517e-07	0.218981	1.05028	1.05028	0.00333251	1.18283	1.18283	1.70695e-07	2.62429	2.62429	1.95996e-06	1.89542	1.89542	1.18005e-06	2.00722	2.00722	0.0158935	1.12621	1.12621	2.32903e-07	2.49866	2.49866	3.1377e-06	1.80468	1.80468	1.81702e-06	1.91113	1.91113	5.32262e-07	2.21865	2.21865	1.17092e-05	1.60244	1.60244	5.99041e-06	1.69696	1.69696	9.86741e-05	0.72226	-1.38454	0.000290496	0.764861	-1.30743	0.159941	1.05898
11717565_s_at	2012	EMP1	epithelial membrane protein 1	NM_001423	7.11072e-07	0.670445	0.971144	-1.02971	0.00038658	1.59378	1.59378	0.000229607	1.66951	1.66951	2.65526e-07	5.16143	5.16143	4.07771e-07	4.60427	4.60427	0.000276984	1.64114	1.64114	0.00016865	1.71912	1.71912	2.39003e-07	5.31479	5.31479	3.64239e-07	4.74108	4.74108	0.504987	1.04751	1.04751	1.92501e-06	3.23847	3.23847	3.51707e-06	2.88889	2.88889	2.44177e-06	3.09158	3.09158	4.5749e-06	2.75786	2.75786	0.13169	0.892054
11718940_a_at	7128	TNFAIP3	tumor necrosis factor, alpha-induced protein 3	NM_006290	7.17311e-07	0.000114942	1.43293	1.43293	1.50736e-07	3.06199	3.06199	3.12635e-07	2.69126	2.69126	3.9828e-06	1.90405	1.90405	1.68453e-07	2.99932	2.99932	1.50765e-06	2.13687	2.13687	4.5191e-06	1.87815	1.87815	0.000422851	1.32878	1.32878	1.77482e-06	2.09314	2.09314	0.0191024	0.878924	-1.13775	2.34859e-05	0.621836	-1.60814	0.628691	0.979534	-1.02089	0.00014293	0.707496	-1.41344	0.0370489	1.11447	1.11447	3.03611e-05	1.57523
11720867_x_at	51316	PLAC8	placenta-specific 8	NM_001130715 /// NM_001130716 /// NM_016619	7.19185e-07	0.827677	0.989121	-1.011	6.73801e-06	0.497732	-2.00912	1.15315e-05	1.88961	1.88961	2.78438e-06	2.2501	2.2501	0.00940883	1.19822	1.19822	7.39085e-06	0.503206	-1.98726	1.0441e-05	1.9104	1.9104	2.57299e-06	2.27485	2.27485	0.00722981	1.2114	1.2114	1.45437e-07	3.79645	3.79645	6.98394e-08	4.52071	4.52071	1.73665e-06	2.40737	2.40737	0.0109726	1.19077	1.19077	7.89933e-05	0.634111	-1.57701	1.22123e-05	0.53252
11756479_x_at	8635	RNASET2	ribonuclease T2	NM_003730	7.23378e-07	7.6768e-05	0.717176	-1.39436	8.27952e-06	0.613198	-1.63079	1.58207e-05	0.645571	-1.54902	1.79565e-07	0.392586	-2.54721	9.27311e-08	0.351825	-2.84232	0.00417446	0.855018	-1.16957	0.0236631	0.900157	-1.11092	2.43113e-06	0.547405	-1.8268	9.05101e-07	0.49057	-2.03844	0.191232	1.05279	1.05279	1.41823e-05	0.640227	-1.56195	3.92203e-06	0.573755	-1.74291	7.50259e-06	0.608122	-1.64441	2.32826e-06	0.544983	-1.83492	0.0201148	0.896174
11759328_at	57082	CASC5	cancer susceptibility candidate 5	NM_144508 /// NM_170589	7.27438e-07	0.00223495	0.610233	-1.63872	0.00433302	0.649594	-1.53942	4.34371e-07	9.36777	9.36777	1.85489e-05	3.26056	3.26056	3.8727e-05	2.8301	2.8301	0.543001	1.0645	1.0645	1.32512e-07	15.3511	15.3511	2.40394e-06	5.34314	5.34314	4.04216e-06	4.63773	4.63773	1.52117e-07	14.421	14.421	3.00749e-06	5.01938	5.01938	5.16045e-06	4.35671	4.35671	3.56575e-05	0.348061	-2.87306	1.72354e-05	0.30211	-3.31005	0.194526	0.867979
11728600_at	196792	FAM24B	family with sequence similarity 24, member B	NM_152644	7.42463e-07	5.92837e-06	1.58327	1.58327	5.03251e-07	2.00919	2.00919	6.27025e-07	1.95885	1.95885	1.66834e-07	2.31644	2.31644	6.8832e-08	2.6498	2.6498	0.000254011	1.26901	1.26901	0.000469869	1.23722	1.23722	1.78e-05	1.46307	1.46307	3.03407e-06	1.67362	1.67362	0.444335	0.974946	-1.0257	0.00372876	1.15292	1.15292	0.000110149	1.31884	1.31884	0.00164962	1.18255	1.18255	6.70404e-05	1.35273	1.35273	0.00488928	1.14391
11748400_s_at	643634 /// 7171	LOC643634 /// TPM4	similar to tropomyosin 4 /// tropomyosin 4	NM_001145160 /// NM_003290 /// XR_016808 /// XR_019021 /// XR_039579	7.43099e-07	0.000339914	0.608846	-1.64245	0.00826102	0.768354	-1.30148	1.12689e-06	3.80988	3.80988	5.57815e-05	1.98438	1.98438	3.55638e-06	3.00694	3.00694	0.0141815	1.26198	1.26198	1.72956e-07	6.25754	6.25754	2.34605e-06	3.25924	3.25924	3.93588e-07	4.93876	4.93876	3.87797e-07	4.95849	4.95849	8.50457e-06	2.58263	2.58263	1.00187e-06	3.91348	3.91348	7.38803e-05	0.52085	-1.91994	0.0132002	0.789249	-1.26703	0.000880539	1.51531
11728659_a_at	90861	HN1L	hematological and neurological expressed 1-like	NM_144570	7.52684e-07	0.0779315	0.955144	-1.04696	3.25568e-05	1.26999	1.26999	2.16036e-06	1.46286	1.46286	8.9129e-05	1.22183	1.22183	1.50418e-07	1.81487	1.81487	1.17727e-05	1.32963	1.32963	1.10188e-06	1.53156	1.53156	2.74183e-05	1.27921	1.27921	9.66573e-08	1.9001	1.9001	0.000610363	1.15186	1.15186	0.123895	0.962078	-1.03942	3.14026e-06	1.42904	1.42904	0.000162524	0.835237	-1.19727	5.87301e-05	1.24063	1.24063	1.71244e-06	1.48536
11757926_s_at	285195	SLC9A9	solute carrier family 9 (sodium/hydrogen exchanger), member 9	NM_173653	7.5807e-07	0.0146293	1.21361	1.21361	0.199209	0.92097	-1.08581	0.000156882	0.619806	-1.61341	5.79514e-07	0.285275	-3.50539	6.75768e-07	0.29457	-3.39477	0.00289476	0.758869	-1.31775	2.26577e-05	0.510713	-1.95805	2.46911e-07	0.235064	-4.25417	2.82105e-07	0.242723	-4.11993	0.000443799	0.672993	-1.4859	8.66832e-07	0.309755	-3.22836	1.02166e-06	0.319848	-3.12649	9.82007e-06	0.460265	-2.17266	1.25581e-05	0.475262	-2.1041	0.594553	1.03258
11724740_x_at	3151	HMGN2	high-mobility group nucleosomal binding domain 2	NM_005517	7.6627e-07	0.0132992	0.955052	-1.04706	0.154821	0.978666	-1.0218	3.35737e-07	1.37619	1.37619	4.75818e-06	1.22623	1.22623	0.0323673	1.03741	1.03741	0.114884	1.02473	1.02473	1.50711e-07	1.44096	1.44096	1.43556e-06	1.28395	1.28395	0.000783319	1.08623	1.08623	2.27586e-07	1.40619	1.40619	2.63439e-06	1.25296	1.25296	0.00457588	1.06002	1.06002	0.000126917	0.891033	-1.12229	6.93677e-07	0.753825	-1.32657	1.51756e-05	0.846012
11735074_at	283687	C15orf37	chromosome 15 open reading frame 37	NM_175898 /// NR_028330	7.67236e-07	0.0033255	0.822889	-1.21523	1.35396e-05	0.586437	-1.70521	2.63595e-06	0.493778	-2.0252	3.86162e-07	0.376789	-2.654	1.09619e-07	0.299406	-3.33995	0.000181273	0.712656	-1.4032	1.74785e-05	0.600054	-1.66652	1.44696e-06	0.457886	-2.18395	3.13271e-07	0.363847	-2.74841	0.0060332	0.841997	-1.18765	4.00447e-05	0.642506	-1.5564	3.50708e-06	0.510551	-1.95867	0.000621049	0.763075	-1.31049	1.97033e-05	0.606357	-1.64919	0.00145557	0.794624
11756405_s_at	2653 /// 729080	GCSH /// LOC729080	glycine cleavage system protein H (aminomethyl carrier) /// similar to Glycine c	NM_004483 /// XR_015872 /// XR_015882 /// XR_038479	7.70808e-07	9.25986e-05	1.19963	1.19963	7.40731e-07	1.51729	1.51729	3.24205e-07	1.61472	1.61472	2.77261e-07	1.63547	1.63547	1.22257e-07	1.75844	1.75844	2.14988e-05	1.26479	1.26479	5.46503e-06	1.34601	1.34601	4.26928e-06	1.3633	1.3633	1.23582e-06	1.46582	1.46582	0.0198652	1.06421	1.06421	0.00903313	1.07789	1.07789	0.000298981	1.15894	1.15894	0.542302	1.01285	1.01285	0.00502035	1.08901	1.08901	0.0104878	1.07519
11743461_s_at	2824	GPM6B	glycoprotein M6B	NM_001001994 /// NM_001001995 /// NM_001001996 /// NM_005278	7.76959e-07	0.000173777	0.521345	-1.91811	1.14754e-06	0.212215	-4.71219	0.684815	1.03431	1.03431	1.45877e-05	2.73306	2.73306	0.0097864	1.34293	1.34293	2.79149e-05	0.407053	-2.45668	0.000131035	1.98392	1.98392	7.7382e-07	5.24232	5.24232	2.07454e-05	2.57589	2.57589	1.01022e-06	4.87385	4.87385	5.86457e-08	12.8787	12.8787	4.0851e-07	6.32815	6.32815	1.77838e-05	2.64241	2.64241	0.0164188	1.29839	1.29839	0.000106699	0.491365
11722069_a_at	220134	SKA1	spindle and kinetochore associated complex subunit 1	NM_001039535 /// NM_145060	7.77153e-07	0.00337955	0.733791	-1.36278	0.144391	1.11724	1.11724	2.72763e-07	5.19985	5.19985	1.03876e-05	2.4347	2.4347	1.29401e-05	2.35582	2.35582	0.000707469	1.52255	1.52255	9.78607e-08	7.08627	7.08627	1.79968e-06	3.31798	3.31798	2.12123e-06	3.21047	3.21047	4.1262e-07	4.6542	4.6542	2.2498e-05	2.17922	2.17922	2.88714e-05	2.10861	2.10861	2.61778e-05	0.468226	-2.13572	2.04769e-05	0.453055	-2.20724	0.63588	0.967599
11757266_s_at	2878	GPX3	glutathione peroxidase 3 (plasma)	NM_002084	7.79209e-07	6.31853e-05	1.83061	1.83061	0.000181678	1.65083	1.65083	3.90382e-06	0.376358	-2.65704	3.64353e-05	0.513894	-1.94593	2.06529e-05	0.479697	-2.08465	0.143217	0.901789	-1.10891	2.25344e-07	0.205592	-4.86401	8.29147e-07	0.280722	-3.56224	6.06261e-07	0.262042	-3.81619	3.36879e-07	0.227982	-4.38632	1.37051e-06	0.311295	-3.21239	9.76131e-07	0.29058	-3.4414	0.00228065	1.36544	1.36544	0.00752352	1.27457	1.27457	0.304895	0.933455
11741732_a_at	81611	ANP32E	acidic (leucine-rich) nuclear phosphoprotein 32 family, member E	NM_001136478 /// NM_001136479 /// NM_030920	7.83669e-07	0.145006	1.06996	1.06996	0.0540024	1.10132	1.10132	2.95692e-07	2.70165	2.70165	8.13725e-07	2.31198	2.31198	2.21532e-06	2.02901	2.02901	0.501135	1.02931	1.02931	4.49527e-07	2.52501	2.52501	1.3391e-06	2.16081	2.16081	4.00248e-06	1.89634	1.89634	5.42614e-07	2.4531	2.4531	1.67857e-06	2.09928	2.09928	5.2498e-06	1.84234	1.84234	0.00838438	0.855765	-1.16854	0.000394707	0.751025	-1.33151	0.0178309	0.877606
11716814_s_at	2628	GATM	glycine amidinotransferase (L-arginine:glycine amidinotransferase)	NM_001482	7.84276e-07	0.00019083	1.39967	1.39967	0.012479	0.863851	-1.15761	1.408e-05	0.587985	-1.70072	1.5205e-05	0.592103	-1.6889	4.58923e-07	0.386816	-2.58521	2.45159e-05	0.617181	-1.62027	7.87015e-07	0.420088	-2.38046	8.25621e-07	0.423029	-2.3639	7.54941e-08	0.276362	-3.61845	8.96737e-05	0.680656	-1.46917	9.94448e-05	0.685422	-1.45895	1.23783e-06	0.447781	-2.23324	0.87214	1.007	1.007	5.53797e-05	0.657867	-1.52007	5.03917e-05	0.653292
11757982_s_at	55605	KIF21A	kinesin family member 21A	NM_017641	7.8457e-07	1.6423e-05	1.5536	1.5536	6.77922e-06	1.66993	1.66993	3.38745e-06	0.561515	-1.7809	0.00924608	1.14291	1.14291	0.00583109	1.15934	1.15934	0.0874457	1.07487	1.07487	1.17209e-07	0.361428	-2.7668	0.000129574	0.735651	-1.35934	0.000169123	0.746229	-1.34007	7.78759e-08	0.336251	-2.97397	3.90432e-05	0.684406	-1.46112	4.86441e-05	0.694247	-1.44041	9.90767e-07	2.0354	2.0354	8.80637e-07	2.06467	2.06467	0.700663	1.01438
11759131_at	8969	HIST1H2AG	histone cluster 1, H2ag	NM_021064	7.88734e-07	0.00165503	0.794215	-1.2591	1.97149e-06	0.466817	-2.14217	0.0739981	0.912017	-1.09647	6.09132e-07	0.394948	-2.53198	2.25919e-07	0.333638	-2.99726	1.62672e-05	0.587771	-1.70134	0.0175789	1.14832	1.14832	3.28517e-06	0.49728	-2.01094	9.15601e-07	0.420085	-2.38047	4.21089e-06	1.95369	1.95369	0.00778007	0.846044	-1.18197	0.000221179	0.714708	-1.39917	1.13098e-06	0.433049	-2.30921	3.80487e-07	0.365824	-2.73355	0.00746912	0.844764
11723199_s_at	10151 /// 220988	HNRNPA3 /// HNRNPA3P1	heterogeneous nuclear ribonucleoprotein A3 /// heterogeneous nuclear ribonucleop	NM_194247 /// NR_002726	7.88943e-07	0.0295054	1.08709	1.08709	0.00576039	1.13097	1.13097	1.24535e-05	1.46759	1.46759	3.52024e-07	2.0187	2.0187	2.59195e-07	2.095	2.095	0.226726	1.04037	1.04037	5.13588e-05	1.35002	1.35002	7.46346e-07	1.85698	1.85698	5.28363e-07	1.92716	1.92716	0.000114539	1.29764	1.29764	1.10398e-06	1.78493	1.78493	7.64296e-07	1.85239	1.85239	3.63181e-05	1.37552	1.37552	1.9244e-05	1.42751	1.42751	0.253644	1.03779
11723412_s_at	5036	PA2G4	proliferation-associated 2G4, 38kDa	NM_006191	7.95276e-07	0.580275	0.982145	-1.01818	0.0038846	1.15066	1.15066	2.03206e-05	1.44764	1.44764	2.2082e-06	1.717	1.717	1.59192e-07	2.32124	2.32124	0.00214415	1.17158	1.17158	1.54232e-05	1.47395	1.47395	1.81969e-06	1.74822	1.74822	1.40326e-07	2.36344	2.36344	0.000302124	1.25809	1.25809	1.28644e-05	1.49219	1.49219	4.70934e-07	2.01731	2.01731	0.00146643	1.18607	1.18607	4.89607e-06	1.60347	1.60347	6.57537e-05	1.35191
11728809_a_at	1295	COL8A1	collagen, type VIII, alpha 1	NM_001850 /// NM_020351	7.96282e-07	2.07443e-07	5.75664	5.75664	1.99461e-06	3.30396	3.30396	6.94636e-06	2.62898	2.62898	7.60109e-08	7.93617	7.93617	3.36825e-07	5.01997	5.01997	0.000167188	0.573939	-1.74235	2.35284e-05	0.456686	-2.18969	0.00302415	1.37861	1.37861	0.086984	0.872032	-1.14675	0.0143008	0.795705	-1.25675	1.23133e-05	2.40202	2.40202	0.000781961	1.51938	1.51938	3.16927e-06	3.01873	3.01873	7.07483e-05	1.90948	1.90948	0.000481388	0.632544
11753422_a_at	665	BNIP3L	BCL2/adenovirus E1B 19kDa interacting protein 3-like	NM_004331	7.96371e-07	5.30754e-07	1.68471	1.68471	8.70817e-07	1.61579	1.61579	0.0157283	1.08107	1.08107	0.844457	1.0048	1.0048	0.12462	0.959137	-1.0426	0.124269	0.959091	-1.04265	1.38524e-06	0.641698	-1.55837	5.60635e-07	0.596425	-1.67666	3.35984e-07	0.56932	-1.75648	2.48376e-06	0.669069	-1.49461	9.24156e-07	0.621865	-1.60807	5.31042e-07	0.593603	-1.68463	0.0203467	0.929448	-1.07591	0.00218171	0.887208	-1.12713	0.0938163	0.954554
11758686_s_at	8763	CD164	CD164 molecule, sialomucin	NM_001142401 /// NM_001142402 /// NM_001142403 /// NM_001142404 /// NM_006016	7.96855e-07	0.273173	1.02225	1.02225	0.437139	1.0153	1.0153	7.62987e-06	0.771773	-1.29572	1.4735e-06	0.709912	-1.40862	4.37547e-07	0.656719	-1.52272	0.721357	0.993201	-1.00685	4.73185e-06	0.754973	-1.32455	1.01945e-06	0.69446	-1.43997	3.23096e-07	0.642424	-1.5566	5.46562e-06	0.760141	-1.31554	1.14006e-06	0.699213	-1.43018	3.54367e-07	0.646822	-1.54602	0.00377528	0.919847	-1.08714	0.000115926	0.850923	-1.17519	0.0052722	0.925071
11756347_x_at	55771	PRR11	proline rich 11	NM_018304	8.06808e-07	0.0138438	0.793745	-1.25985	0.0243466	0.818021	-1.22246	1.91684e-06	3.34285	3.34285	1.9603e-06	3.32759	3.32759	2.37329e-06	3.20246	3.20246	0.669663	1.03058	1.03058	6.79828e-07	4.21149	4.21149	6.92801e-07	4.19227	4.19227	8.13616e-07	4.03462	4.03462	7.70794e-07	4.08651	4.08651	7.85814e-07	4.06786	4.06786	9.26007e-07	3.91488	3.91488	0.947938	0.995436	-1.00459	0.546738	0.958002	-1.04384	0.589104	0.962394
11732902_x_at	9582	APOBEC3B	apolipoprotein B mRNA editing enzyme, catalytic polypeptide-like 3B	NM_004900	8.11095e-07	0.211156	0.82173	-1.21694	0.36347	0.871159	-1.1479	2.99742e-07	31.352	31.352	2.83849e-06	10.5607	10.5607	2.1982e-05	5.2621	5.2621	0.691617	1.06015	1.06015	2.15528e-07	38.1536	38.1536	1.77059e-06	12.8518	12.8518	1.14889e-05	6.40369	6.40369	2.37306e-07	35.9888	35.9888	2.02982e-06	12.1226	12.1226	1.3838e-05	6.04035	6.04035	0.000241418	0.336843	-2.96874	1.44679e-05	0.16784	-5.95806	0.00253789	0.498273
11749555_a_at	5604	MAP2K1	mitogen-activated protein kinase kinase 1	NM_002755	8.12257e-07	0.000705043	0.803068	-1.24522	0.0252644	0.903043	-1.10737	1.15641e-05	0.634158	-1.57689	3.66904e-07	0.441433	-2.26535	2.04753e-07	0.405774	-2.46442	0.0143889	1.12449	1.12449	0.000474304	0.789669	-1.26635	2.33254e-06	0.549684	-1.81923	1.07111e-06	0.50528	-1.9791	4.99957e-05	0.702246	-1.424	8.09101e-07	0.488829	-2.04571	4.18039e-07	0.449341	-2.22548	4.34319e-05	0.696093	-1.43659	1.29815e-05	0.639863	-1.56283	0.0501212	0.91922
11715659_s_at	54206	ERRFI1	ERBB receptor feedback inhibitor 1	NM_018948	8.12826e-07	0.000139517	1.28954	1.28954	0.00100522	1.19344	1.19344	3.43307e-06	0.616766	-1.62136	8.62029e-05	0.758069	-1.31914	3.57524e-06	0.618818	-1.61598	0.0402725	0.925474	-1.08053	2.8091e-07	0.478284	-2.09081	1.96472e-06	0.587861	-1.70108	2.88557e-07	0.479875	-2.08387	5.43157e-07	0.516798	-1.93499	4.96744e-06	0.635199	-1.57431	5.59672e-07	0.518518	-1.92857	0.000442246	1.2291	1.2291	0.914605	1.00333	1.00333	0.000482838	0.816308
11724466_x_at	54443	ANLN	anillin, actin binding protein	NM_018685	8.16753e-07	0.304347	0.89641	-1.11556	0.338568	1.10654	1.10654	2.69034e-07	11.42	11.42	2.1263e-06	5.5754	5.5754	1.06201e-05	3.69303	3.69303	0.0738037	1.23442	1.23442	2.07139e-07	12.7397	12.7397	1.47694e-06	6.2197	6.2197	6.63956e-06	4.1198	4.1198	3.46328e-07	10.3204	10.3204	3.04142e-06	5.03858	5.03858	1.69779e-05	3.33745	3.33745	0.000321465	0.488213	-2.04829	2.47905e-05	0.323383	-3.09231	0.00549978	0.66238
11727401_x_at	84525	HOPX	HOP homeobox	NM_001145459 /// NM_001145460 /// NM_032495 /// NM_139211 /// NM_139212	8.18565e-07	0.119455	0.888903	-1.12498	1.56363e-06	0.299334	-3.34075	1.26126e-05	2.3285	2.3285	0.000892437	1.48457	1.48457	0.000343479	0.623741	-1.60323	2.86688e-06	0.336745	-2.9696	5.8869e-06	2.61952	2.61952	0.000217507	1.67011	1.67011	0.00157332	0.701698	-1.42512	6.65457e-08	7.77893	7.77893	2.91224e-07	4.95956	4.95956	2.85248e-05	2.08376	2.08376	0.000444875	0.637563	-1.56847	9.28523e-07	0.267873	-3.73312	1.08653e-05	0.420151
11720202_at	2766	GMPR	guanosine monophosphate reductase	NM_006877	8.21083e-07	2.2808e-06	1.80224	1.80224	0.557441	1.0212	1.0212	1.70958e-05	0.658645	-1.51827	7.79973e-06	1.6125	1.6125	0.596346	0.981292	-1.01906	2.82435e-06	0.566628	-1.76483	9.47052e-08	0.36546	-2.73628	0.0165476	0.894723	-1.11766	1.89324e-06	0.544485	-1.8366	1.28589e-05	0.644973	-1.55045	1.0138e-05	1.57903	1.57903	0.282634	0.960922	-1.04067	1.90334e-07	2.44821	2.44821	2.23518e-05	1.48986	1.48986	6.21653e-06	0.608552
11742862_a_at	221395	GPR116	G protein-coupled receptor 116	NM_001098518 /// NM_015234	8.21251e-07	2.43486e-07	18.8865	18.8865	7.44982e-07	11.4079	11.4079	2.10798e-06	7.70485	7.70485	1.16781e-07	27.776	27.776	1.08438e-07	28.9554	28.9554	0.00475344	0.604026	-1.65556	0.000240831	0.407955	-2.45125	0.0156418	1.47068	1.47068	0.0101083	1.53312	1.53312	0.0145544	0.675393	-1.48062	0.000251065	2.4348	2.4348	0.000194977	2.53818	2.53818	3.18764e-05	3.60501	3.60501	2.65214e-05	3.75807	3.75807	0.731259	1.04246
11725445_x_at	602	BCL3	B-cell CLL/lymphoma 3	NM_005178	8.2623e-07	0.000127885	0.802312	-1.2464	0.00473655	0.895274	-1.11698	0.000755232	0.852809	-1.1726	7.31884e-08	0.454625	-2.19962	2.75323e-05	0.74945	-1.33431	0.00494258	1.11587	1.11587	0.0526252	1.06294	1.06294	5.15048e-07	0.566644	-1.76478	0.0360377	0.934113	-1.07053	0.103534	0.952567	-1.0498	1.803e-07	0.507805	-1.96926	0.00041771	0.837118	-1.19458	2.80785e-07	0.533091	-1.87585	0.00222229	0.878802	-1.13791	1.09904e-06	1.6485
11747693_a_at	4311	MME	membrane metallo-endopeptidase	NM_000902 /// NM_007287 /// NM_007288 /// NM_007289	8.32054e-07	0.0552425	1.12625	1.12625	0.00239066	0.777454	-1.28625	1.06256e-05	0.510713	-1.95805	2.04984e-06	0.410906	-2.43365	2.34035e-07	0.277376	-3.60522	0.000312932	0.690302	-1.44864	4.09361e-06	0.453462	-2.20526	9.76131e-07	0.364843	-2.7409	1.38013e-07	0.246282	-4.06039	0.000156159	0.656904	-1.52229	1.44136e-05	0.528527	-1.89205	8.57153e-07	0.356774	-2.80289	0.00486941	0.804573	-1.2429	1.85683e-05	0.543115	-1.84123	0.000226635	0.675035
11733360_x_at	6563	SLC14A1	solute carrier family 14 (urea transporter), member 1 (Kidd blood group)	NM_001128588 /// NM_001146036 /// NM_001146037 /// NM_015865	8.45468e-07	4.37609e-07	0.0582973	-17.1535	7.61531e-05	0.30869	-3.23949	0.695076	1.05205	1.05205	3.74188e-07	0.0540376	-18.5056	2.3973e-06	0.11853	-8.4367	1.01785e-05	5.29511	5.29511	3.93932e-07	18.0463	18.0463	0.561022	0.926933	-1.07883	0.00120062	2.0332	2.0332	5.98844e-05	3.4081	3.4081	7.8484e-06	0.175054	-5.71251	0.000240706	0.383976	-2.60433	3.37738e-07	0.0513642	-19.4688	2.08681e-06	0.112666	-8.87581	0.000703803	2.19347
11718999_x_at	1719	DHFR	dihydrofolate reductase	NM_000791	8.46256e-07	0.445666	1.05523	1.05523	0.000379078	1.60103	1.60103	1.71473e-07	5.91251	5.91251	1.12339e-06	3.65112	3.65112	4.05377e-06	2.83453	2.83453	0.000728153	1.51723	1.51723	2.05898e-07	5.60305	5.60305	1.44367e-06	3.46002	3.46002	5.5325e-06	2.68617	2.68617	1.06664e-06	3.69294	3.69294	1.59262e-05	2.28048	2.28048	0.000129811	1.77044	1.77044	0.000332702	0.617525	-1.61937	3.08817e-05	0.479412	-2.08589	0.00853119	0.776344
11727032_a_at	27065	D4S234E	DNA segment on chromosome 4 (unique) 234 expressed sequence	NM_001040101 /// NM_014392	8.51251e-07	0.000655138	0.694418	-1.44005	3.57703e-05	0.540864	-1.84889	6.33745e-06	2.28868	2.28868	0.000773488	0.702247	-1.424	2.73518e-06	0.384706	-2.59939	0.00445473	0.778874	-1.28391	7.36378e-07	3.29583	3.29583	0.849257	1.01127	1.01127	4.49497e-05	0.553997	-1.80506	2.37788e-07	4.23153	4.23153	0.0036085	1.29838	1.29838	0.000939407	0.71128	-1.40592	7.78793e-07	0.306834	-3.25909	6.71925e-08	0.16809	-5.94918	4.03573e-05	0.547821
11725793_s_at	5734	PTGER4	prostaglandin E receptor 4 (subtype EP4)	NM_000958	8.51275e-07	0.668386	0.978637	-1.02183	4.35498e-06	0.472647	-2.11574	2.73144e-05	1.72777	1.72777	6.34081e-06	2.01963	2.01963	0.000485142	1.38742	1.38742	5.17044e-06	0.482964	-2.07055	2.18389e-05	1.76548	1.76548	5.31031e-06	2.06372	2.06372	0.000342925	1.4177	1.4177	1.69649e-07	3.65551	3.65551	8.61334e-08	4.27302	4.27302	5.11158e-07	2.93542	2.93542	0.0173796	1.16893	1.16893	0.00379603	0.803013	-1.24531	0.000229568	0.686967
11728825_at	388610	TRNP1	TMF1-regulated nuclear protein 1	NM_001013642	8.53494e-07	4.74327e-06	1.87914	1.87914	0.082831	1.08891	1.08891	5.85519e-06	0.54413	-1.8378	0.000792081	1.29068	1.29068	8.55594e-05	0.682156	-1.46594	1.10825e-05	0.579474	-1.7257	8.6558e-08	0.289563	-3.45348	9.47698e-05	0.686846	-1.45593	2.87344e-07	0.363015	-2.75471	2.71124e-06	0.4997	-2.0012	0.00601568	1.18529	1.18529	2.70999e-05	0.626456	-1.59628	7.42011e-07	2.37201	2.37201	0.00148944	1.25366	1.25366	4.4517e-06	0.528524
11759179_at	55151	TMEM38B	transmembrane protein 38B	NM_018112	8.54003e-07	0.0057484	1.18113	1.18113	1.80846e-05	1.62643	1.62643	1.50396e-05	0.605267	-1.65216	6.86416e-06	0.563065	-1.77599	2.48883e-05	0.631112	-1.58451	0.000196224	1.37701	1.37701	2.81338e-06	0.512447	-1.95142	1.53514e-06	0.476718	-2.09768	4.11399e-06	0.534329	-1.87151	2.77449e-07	0.372144	-2.68713	1.82282e-07	0.346197	-2.88853	3.58775e-07	0.388035	-2.57709	0.118761	0.930276	-1.07495	0.333113	1.0427	1.0427	0.0283671	1.12085
11736559_a_at	4133	MAP2	microtubule-associated protein 2	NM_001039538 /// NM_002374 /// NM_031845 /// NM_031847	8.62267e-07	6.388e-07	2.1353	2.1353	2.38856e-06	1.83496	1.83496	0.00126127	1.22134	1.22134	1.09923e-07	2.77238	2.77238	8.712e-07	2.0543	2.0543	0.00498024	0.859348	-1.16367	3.8946e-06	0.571977	-1.74832	0.000303226	1.29836	1.29836	0.312578	0.962065	-1.03943	2.46729e-05	0.665594	-1.50242	2.27983e-05	1.51086	1.51086	0.018179	1.11953	1.11953	4.03124e-07	2.26994	2.26994	5.93383e-06	1.682	1.682	0.000140971	0.740987
11753266_a_at	6920	TCEA3	transcription elongation factor A (SII), 3	NM_003196	8.69947e-07	0.0665615	0.893936	-1.11865	0.0851627	0.901969	-1.10869	1.886e-06	2.46538	2.46538	1.44074e-06	2.57133	2.57133	1.97544e-06	2.44805	2.44805	0.864164	1.00899	1.00899	9.43378e-07	2.75789	2.75789	7.41431e-07	2.87641	2.87641	9.83187e-07	2.7385	2.7385	9.94202e-07	2.73332	2.73332	7.79776e-07	2.85079	2.85079	1.03653e-06	2.71411	2.71411	0.433221	1.04298	1.04298	0.892655	0.992971	-1.00708	0.364688	0.952056
11720626_s_at	9987	HNRPDL	heterogeneous nuclear ribonucleoprotein D-like	NM_031372 /// NR_003249	8.7501e-07	0.000119203	1.43074	1.43074	0.000161346	1.40403	1.40403	0.0741433	0.915891	-1.09183	3.7845e-07	2.61383	2.61383	5.6503e-07	2.455	2.455	0.659642	0.981336	-1.01902	3.42132e-05	0.640154	-1.56212	5.95647e-06	1.82691	1.82691	1.13183e-05	1.7159	1.7159	4.38297e-05	0.652329	-1.53297	4.97262e-06	1.86166	1.86166	9.26616e-06	1.74853	1.74853	2.24883e-07	2.85386	2.85386	3.24519e-07	2.68045	2.68045	0.174308	0.939235
11716919_a_at	10954	PDIA5	protein disulfide isomerase family A, member 5	NM_006810	8.79569e-07	0.000113659	0.765258	-1.30675	2.30542e-06	0.591841	-1.68964	0.226455	0.960206	-1.04144	9.16726e-06	0.660597	-1.51378	1.15477e-07	0.419531	-2.38361	0.000142514	0.773388	-1.29301	0.0002841	1.25475	1.25475	0.00276502	0.863235	-1.15843	1.03046e-06	0.548222	-1.82408	3.70559e-06	1.6224	1.6224	0.010742	1.11617	1.11617	2.70546e-05	0.708858	-1.41072	1.67046e-05	0.687975	-1.45354	1.53614e-07	0.436918	-2.28876	5.38943e-06	0.635078
11727009_at	501	ALDH7A1	aldehyde dehydrogenase 7 family, member A1	NM_001182	8.9031e-07	0.239807	1.11312	1.11312	0.112643	0.858508	-1.16481	1.87477e-06	4.39606	4.39606	5.99104e-07	6.02159	6.02159	2.06033e-06	4.29403	4.29403	0.0195158	0.771263	-1.29657	2.91989e-06	3.94932	3.94932	8.63032e-07	5.40966	5.40966	3.23194e-06	3.85765	3.85765	1.04981e-06	5.12059	5.12059	3.69076e-07	7.01402	7.01402	1.1438e-06	5.00173	5.00173	0.0086535	1.36977	1.36977	0.784563	0.976789	-1.02376	0.0062409	0.713105
11728153_x_at	3017	HIST1H2BD	histone cluster 1, H2bd	NM_021063 /// NM_138720	8.92048e-07	0.0879005	0.873261	-1.14513	0.00131609	0.686471	-1.45673	6.37463e-06	0.377418	-2.64958	2.69406e-07	0.189362	-5.28089	4.46918e-07	0.216906	-4.6103	0.0111485	0.7861	-1.2721	1.52716e-05	0.432194	-2.31378	4.46429e-07	0.216845	-4.6116	7.75483e-07	0.248386	-4.02599	0.000106048	0.549795	-1.81886	1.23294e-06	0.275849	-3.62518	2.38132e-06	0.315972	-3.16483	4.72509e-05	0.50173	-1.9931	0.00016331	0.57471	-1.74001	0.087387	1.14546
11743734_a_at	84572	GNPTG	N-acetylglucosamine-1-phosphate transferase, gamma subunit	NM_032520	8.97164e-07	0.0242134	0.900907	-1.10999	0.000149052	0.744598	-1.34301	4.80846e-06	0.585357	-1.70836	3.19864e-07	0.428761	-2.3323	2.4085e-07	0.411388	-2.4308	0.00156352	0.826499	-1.20992	1.70423e-05	0.649742	-1.53907	6.98535e-07	0.475921	-2.10119	5.06357e-07	0.456637	-2.18992	0.000456992	0.786138	-1.27204	4.02724e-06	0.575828	-1.73663	2.63205e-06	0.552496	-1.80997	0.000109982	0.732477	-1.36523	5.42048e-05	0.702798	-1.42288	0.280269	0.959481
11720309_s_at	27230	SERP1	stress-associated endoplasmic reticulum protein 1	NM_014445	9.01151e-07	1.47385e-05	0.824858	-1.21233	0.00240663	0.92663	-1.07918	2.28474e-05	0.836508	-1.19545	1.30773e-07	0.651418	-1.53511	3.77372e-07	0.698578	-1.43148	0.000258178	1.12338	1.12338	0.391269	1.01412	1.01412	4.48034e-06	0.789733	-1.26625	3.45482e-05	0.846907	-1.18077	0.000520002	0.902742	-1.10774	4.19315e-07	0.702997	-1.42248	1.55468e-06	0.753891	-1.32645	3.19109e-06	0.778735	-1.28413	2.165e-05	0.835113	-1.19744	0.0036779	1.0724
11730112_a_at	55635	DEPDC1	DEP domain containing 1	NM_001114120 /// NM_017779	9.014e-07	0.0924025	0.777463	-1.28624	0.193363	0.831668	-1.2024	8.65671e-07	13.2655	13.2655	1.77989e-06	9.86175	9.86175	3.74423e-06	7.51846	7.51846	0.611531	1.06972	1.06972	4.98824e-07	17.0626	17.0626	9.60114e-07	12.6845	12.6845	1.87254e-06	9.67052	9.67052	5.75368e-07	15.9505	15.9505	1.12584e-06	11.8578	11.8578	2.23727e-06	9.04022	9.04022	0.0565877	0.743411	-1.34515	0.0040525	0.566766	-1.7644	0.0745085	0.762386
11757543_s_at	91663	MYADM	myeloid-associated differentiation marker	NM_001020818 /// NM_001020819 /// NM_001020820 /// NM_001020821 /// NM_138373	9.06859e-07	0.00231552	0.660192	-1.51471	0.432161	0.933226	-1.07155	5.53438e-06	3.42555	3.42555	3.01231e-05	2.5096	2.5096	5.1123e-07	6.31515	6.31515	0.00558547	1.41357	1.41357	9.97607e-07	5.18872	5.18872	3.43603e-06	3.80131	3.80131	1.5263e-07	9.56563	9.56563	4.01644e-06	3.67066	3.67066	1.98255e-05	2.68916	2.68916	4.10813e-07	6.76701	6.76701	0.00907311	0.732611	-1.36498	0.000301209	1.84354	1.84354	2.96175e-05	2.5164
11718767_x_at	11098	PRSS23	protease, serine, 23	NM_007173	9.10708e-07	0.0263868	0.915339	-1.09249	9.16862e-06	0.659813	-1.51558	2.12704e-06	1.70448	1.70448	0.0786117	1.06607	1.06607	0.000187918	0.782505	-1.27795	3.66703e-05	0.72084	-1.38727	8.58131e-07	1.86213	1.86213	0.00234739	1.16467	1.16467	0.00203801	0.854879	-1.16976	6.9264e-08	2.58328	2.58328	3.96394e-06	1.61571	1.61571	0.00132729	1.18595	1.18595	4.51377e-06	0.625449	-1.59885	2.25586e-07	0.459086	-2.17824	5.08041e-05	0.73401
11762406_s_at	388646	GBP7	guanylate binding protein 7	NM_207398	9.1697e-07	0.000171111	0.571225	-1.75062	1.53357e-05	0.425454	-2.35043	1.98665e-06	0.297849	-3.3574	2.34011e-07	0.176025	-5.68102	1.27382e-07	0.146043	-6.8473	0.00486304	0.744809	-1.34263	7.31729e-05	0.521422	-1.91783	2.35018e-06	0.308153	-3.24514	9.84353e-07	0.255666	-3.91135	0.00191019	0.700075	-1.42842	1.27201e-05	0.413734	-2.41701	4.13913e-06	0.343264	-2.91321	0.000242248	0.590986	-1.69209	4.3734e-05	0.490325	-2.03946	0.0332043	0.829673
11716140_x_at	6611	SMS	spermine synthase	NM_004595	9.20897e-07	0.00112167	0.843912	-1.18496	0.000807994	1.19799	1.19799	5.28415e-06	1.55286	1.55286	1.7563e-05	1.43078	1.43078	3.67128e-07	1.99574	1.99574	1.99738e-05	1.41957	1.41957	7.71243e-07	1.84007	1.84007	1.81035e-06	1.69541	1.69541	9.92759e-08	2.36487	2.36487	0.000111279	1.29621	1.29621	0.000884743	1.19431	1.19431	2.21046e-06	1.6659	1.6659	0.0306585	0.921385	-1.08532	0.000134274	1.2852	1.2852	2.68872e-05	1.39486
11718293_a_at	1029	CDKN2A	cyclin-dependent kinase inhibitor 2A (melanoma, p16, inhibits CDK4)	NM_000077 /// NM_058195 /// NM_058197	9.25906e-07	0.0953399	0.951823	-1.05062	0.00152886	0.871904	-1.14692	1.86159e-06	1.56929	1.56929	1.74795e-06	1.57689	1.57689	1.18192e-05	1.38941	1.38941	0.0126325	0.916036	-1.09166	1.00653e-06	1.64872	1.64872	9.50798e-07	1.6567	1.6567	5.21723e-06	1.45973	1.45973	3.85803e-07	1.79984	1.79984	3.67475e-07	1.80856	1.80856	1.52769e-06	1.59353	1.59353	0.852933	1.00484	1.00484	0.00277727	0.885375	-1.12946	0.00228892	0.881108
11728745_at	201725	C4orf46	chromosome 4 open reading frame 46	NM_001008393	9.29012e-07	0.00277607	1.43298	1.43298	0.000356979	1.70384	1.70384	5.88338e-07	5.0401	5.0401	4.12551e-07	5.56802	5.56802	3.48915e-07	5.84813	5.84813	0.0573114	1.18902	1.18902	2.60627e-06	3.51721	3.51721	1.66212e-06	3.88562	3.88562	1.34728e-06	4.08109	4.08109	6.22327e-06	2.95807	2.95807	3.71553e-06	3.26791	3.26791	2.92563e-06	3.43231	3.43231	0.22564	1.10474	1.10474	0.0904548	1.16032	1.16032	0.530581	1.05031
11718841_s_at	3576	IL8	interleukin 8	NM_000584	9.4098e-07	0.00672052	1.35246	1.35246	9.14888e-07	4.55807	4.55807	4.96994e-07	5.37226	5.37226	6.46585e-06	2.97016	2.97016	1.79103e-07	7.35925	7.35925	3.39348e-06	3.3702	3.3702	1.60587e-06	3.97221	3.97221	4.25445e-05	2.19611	2.19611	4.75132e-07	5.44137	5.44137	0.0696265	1.17862	1.17862	0.00120881	0.651627	-1.53462	0.000670359	1.61455	1.61455	0.000210529	0.55287	-1.80874	0.00554758	1.36986	1.36986	1.86902e-05	2.47773
11739681_x_at	196	AHR	aryl hydrocarbon receptor	NM_001621	9.45592e-07	1.20895e-05	0.38431	-2.60206	1.18679e-05	0.383143	-2.60999	0.71582	1.02821	1.02821	5.02589e-07	0.193814	-5.15959	2.99492e-07	0.166929	-5.99056	0.968054	0.996962	-1.00305	1.02288e-05	2.67547	2.67547	8.27067e-05	0.504316	-1.98288	2.67495e-05	0.434361	-2.30223	1.00463e-05	2.68362	2.68362	8.48199e-05	0.505853	-1.97686	2.73196e-05	0.435684	-2.29524	4.54824e-07	0.188496	-5.30515	2.73239e-07	0.162349	-6.15956	0.086377	0.861287
11727786_x_at	27101	CACYBP	calcyclin binding protein	NM_001007214 /// NM_014412	9.47435e-07	0.0724777	1.07471	1.07471	4.39306e-06	1.67627	1.67627	3.7152e-06	1.70151	1.70151	2.42063e-06	1.77114	1.77114	1.17411e-07	2.59045	2.59045	1.0583e-05	1.55974	1.55974	8.72583e-06	1.58323	1.58323	5.3462e-06	1.64802	1.64802	1.87679e-07	2.41038	2.41038	0.667646	1.01506	1.01506	0.147463	1.0566	1.0566	1.19643e-05	1.54537	1.54537	0.271324	1.04093	1.04093	1.46606e-05	1.52245	1.52245	2.62074e-05	1.46259
11718418_a_at	7263	TST	thiosulfate sulfurtransferase (rhodanese)	NM_003312	9.49883e-07	0.0534173	0.930444	-1.07476	6.39144e-05	0.744197	-1.34373	6.49439e-07	0.523008	-1.91202	9.62664e-07	0.545242	-1.83405	2.51276e-07	0.467452	-2.13926	0.00030584	0.79983	-1.25027	1.30599e-06	0.562106	-1.77902	2.03449e-06	0.586003	-1.70648	4.54317e-07	0.502396	-1.99046	2.31255e-05	0.702782	-1.42292	4.76285e-05	0.732659	-1.36489	4.61566e-06	0.628129	-1.59203	0.215342	1.04251	1.04251	0.00966937	0.893775	-1.11885	0.0021763	0.857328
11728765_a_at	81607	PVRL4	poliovirus receptor-related 4	NM_030916	9.60008e-07	0.675418	0.971501	-1.02933	0.0175752	0.807923	-1.23774	3.60934e-07	4.78053	4.78053	9.64535e-06	2.45097	2.45097	1.44197e-05	2.30869	2.30869	0.0309531	0.831624	-1.20247	3.237e-07	4.92077	4.92077	8.01308e-06	2.52287	2.52287	1.18334e-05	2.37641	2.37641	1.68698e-07	5.91706	5.91706	2.75818e-06	3.03367	3.03367	3.8214e-06	2.85756	2.85756	5.27783e-05	0.512699	-1.95046	3.22818e-05	0.482935	-2.07067	0.397947	0.941947
11723464_s_at	10659	CUGBP2	CUG triplet repeat, RNA binding protein 2	NM_001025076 /// NM_001025077 /// NM_001083591 /// NM_006561	9.64409e-07	2.79503e-05	1.65471	1.65471	3.72419e-05	1.61466	1.61466	0.0113813	1.17307	1.17307	1.83708e-07	3.2631	3.2631	3.75418e-07	2.85431	2.85431	0.600635	0.975797	-1.0248	0.000241579	0.708931	-1.41057	4.9052e-06	1.97201	1.97201	1.7666e-05	1.72496	1.72496	0.000362412	0.726515	-1.37643	3.98332e-06	2.02093	2.02093	1.36857e-05	1.76775	1.76775	4.3525e-07	2.78167	2.78167	1.00003e-06	2.43319	2.43319	0.0234646	0.874721
11741539_x_at	93099	DMKN	dermokine	NM_001035516 /// NM_001126056 /// NM_001126057 /// NM_001126058 /// NM_001126059	9.66855e-07	0.00345839	1.18537	1.18537	0.907154	1.00445	1.00445	1.0761e-06	2.05899	2.05899	6.80607e-07	2.18203	2.18203	7.6973e-07	2.14735	2.14735	0.00392974	0.847367	-1.18013	5.2398e-06	1.737	1.737	2.91177e-06	1.8408	1.8408	3.40554e-06	1.81154	1.81154	1.11608e-06	2.04988	2.04988	7.04023e-07	2.17237	2.17237	7.96765e-07	2.13784	2.13784	0.162651	1.05976	1.05976	0.293151	1.04291	1.04291	0.675826	0.984105
11743087_at	5473	PPBP	pro-platelet basic protein (chemokine (C-X-C motif) ligand 7)	NM_002704	9.67345e-07	1.2902e-06	1.89318	1.89318	0.0382084	1.09195	1.09195	2.92617e-07	2.26954	2.26954	4.72991e-07	2.12968	2.12968	1.38667e-06	1.87859	1.87859	3.09574e-06	0.576779	-1.73377	0.00157942	1.1988	1.1988	0.0121942	1.12492	1.12492	0.823733	0.992296	-1.00776	5.74515e-07	2.07844	2.07844	9.85192e-07	1.95035	1.95035	3.36469e-06	1.72041	1.72041	0.104173	0.938375	-1.06567	0.00127397	0.827742	-1.20811	0.00924125	0.882101
11744263_s_at	5880	RAC2	ras-related C3 botulinum toxin substrate 2 (rho family, small GTP binding protei	NM_002872	9.77562e-07	2.067e-05	0.503736	-1.98517	0.00413573	0.772973	-1.29371	2.18139e-06	2.73752	2.73752	0.0191661	1.19968	1.19968	3.60967e-05	1.86363	1.86363	0.000296898	1.53448	1.53448	9.99116e-08	5.43444	5.43444	5.23773e-06	2.38156	2.38156	4.6328e-07	3.69961	3.69961	5.66741e-07	3.54155	3.54155	0.00025703	1.55203	1.55203	4.82323e-06	2.41098	2.41098	7.04235e-06	0.438235	-2.28188	0.000532761	0.680771	-1.46892	0.000254129	1.55344
11728469_a_at	121551	BTBD11	BTB (POZ) domain containing 11	NM_001017523 /// NM_001018072	9.79491e-07	0.00019494	1.62532	1.62532	0.224663	0.921692	-1.08496	1.0449e-06	0.301525	-3.31648	2.45757e-05	0.496831	-2.01276	5.181e-06	0.400992	-2.49382	8.15737e-05	0.567082	-1.76341	1.38424e-07	0.185517	-5.39035	1.11842e-06	0.305681	-3.27138	4.17289e-07	0.246715	-4.05326	1.58507e-06	0.327143	-3.05677	5.01051e-05	0.539042	-1.85514	8.95426e-06	0.43506	-2.29853	0.000166995	1.64773	1.64773	0.00321798	1.32988	1.32988	0.0119679	0.807099
11744599_x_at	23636	NUP62	nucleoporin 62kDa	NM_012346 /// NM_016553 /// NM_153718 /// NM_153719	9.79595e-07	0.0108728	0.931019	-1.07409	0.401328	1.0179	1.0179	3.00904e-05	1.24645	1.24645	2.61646e-05	1.25321	1.25321	2.66526e-07	1.636	1.636	0.00393298	1.09332	1.09332	5.87224e-06	1.3388	1.3388	5.27292e-06	1.34606	1.34606	1.18856e-07	1.75722	1.75722	4.87291e-05	1.22453	1.22453	4.19067e-05	1.23117	1.23117	3.3158e-07	1.60723	1.60723	0.792454	1.00542	1.00542	8.86296e-06	1.31253	1.31253	9.96519e-06	1.30545
11753666_x_at	5764	PTN	pleiotrophin	NM_002825	9.8582e-07	0.0147549	0.819888	-1.21968	0.0320851	0.849641	-1.17697	1.07031e-06	3.19795	3.19795	0.000922572	0.701223	-1.42608	4.06734e-05	0.53582	-1.8663	0.565655	1.03629	1.03629	4.19958e-07	3.90048	3.90048	0.0372547	0.855267	-1.16923	0.000349338	0.653528	-1.53016	4.91669e-07	3.76389	3.76389	0.0169681	0.825317	-1.21166	0.000224432	0.630643	-1.58568	2.19954e-07	0.219272	-4.56054	8.31486e-08	0.167551	-5.96834	0.00374462	0.764122
11720447_s_at	6662	SOX9	SRY (sex determining region Y)-box 9	NM_000346	9.87004e-07	0.00297125	0.850083	-1.17636	5.69096e-06	0.604063	-1.65546	4.37585e-07	0.459225	-2.17758	3.17223e-06	0.573038	-1.74509	1.4123e-07	0.390205	-2.56276	5.41939e-05	0.710593	-1.40728	1.75172e-06	0.540211	-1.85113	2.37607e-05	0.674096	-1.48347	4.36095e-07	0.459019	-2.17856	0.000187588	0.760227	-1.3154	0.169463	0.948639	-1.05414	1.31037e-05	0.645967	-1.54807	0.000602659	1.24784	1.24784	0.0029314	0.849703	-1.17688	2.76007e-05	0.680941
11718600_a_at	83877	TM2D2	TM2 domain containing 2	NM_001024380 /// NM_001024381 /// NM_031940 /// NM_078473	9.98206e-07	0.325366	0.970815	-1.03006	0.122155	0.951468	-1.05101	5.28809e-06	0.65834	-1.51897	3.57796e-07	0.517211	-1.93345	1.11789e-06	0.58035	-1.7231	0.494122	0.980071	-1.02033	8.13171e-06	0.678131	-1.47464	4.7018e-07	0.532759	-1.87702	1.55665e-06	0.597796	-1.67281	1.10937e-05	0.69192	-1.44525	5.70231e-07	0.543592	-1.83961	1.97049e-06	0.609952	-1.63947	0.000125458	0.785628	-1.27287	0.00385453	0.881535	-1.13439	0.00591394	1.12208
11756702_a_at	51302	CYP39A1	cytochrome P450, family 39, subfamily A, polypeptide 1	NM_016593	1.00397e-06	4.97035e-06	0.579534	-1.72552	2.64575e-05	0.66406	-1.50589	0.00138868	0.818916	-1.22113	3.35826e-07	0.422963	-2.36427	1.55428e-07	0.37555	-2.66276	0.00883988	1.14585	1.14585	6.96366e-05	1.41306	1.41306	0.000118054	0.729833	-1.37018	1.89173e-05	0.64802	-1.54316	0.00108236	1.2332	1.2332	1.50862e-05	0.636935	-1.57002	3.84185e-06	0.565536	-1.76823	1.60851e-06	0.516491	-1.93614	6.03653e-07	0.458594	-2.18058	0.0158234	0.887902
11718213_a_at	11001	SLC27A2	solute carrier family 27 (fatty acid transporter), member 2	NM_001159629 /// NM_003645	1.00402e-06	0.000352946	0.566237	-1.76604	9.55152e-06	0.341809	-2.92561	4.78947e-05	0.443825	-2.25314	5.87718e-07	0.178535	-5.60114	1.01408e-07	0.0987886	-10.1226	0.000672114	0.60365	-1.65659	0.0211152	0.783814	-1.27581	6.251e-06	0.315301	-3.17157	5.43118e-07	0.174465	-5.7318	0.0159255	1.29846	1.29846	0.000169656	0.522324	-1.91452	4.08025e-06	0.289017	-3.46	2.48333e-05	0.402265	-2.48593	1.32318e-06	0.222585	-4.49267	0.000283891	0.553329
11756401_x_at	51571	FAM49B	family with sequence similarity 49, member B	NM_016623	1.01721e-06	0.0154684	1.09023	1.09023	6.38926e-05	1.28876	1.28876	2.48334e-06	1.5583	1.5583	2.88809e-07	1.89232	1.89232	3.19182e-07	1.87231	1.87231	0.000640762	1.18209	1.18209	8.85571e-06	1.42933	1.42933	6.85701e-07	1.7357	1.7357	7.69638e-07	1.71735	1.71735	0.00032251	1.20915	1.20915	5.78838e-06	1.46833	1.46833	6.82289e-06	1.4528	1.4528	0.000285295	1.21435	1.21435	0.000388182	1.20151	1.20151	0.694655	0.989423
11719426_at	113189	CHST14	carbohydrate (N-acetylgalactosamine 4-0) sulfotransferase 14	NM_130468	1.01729e-06	5.14189e-06	0.554449	-1.80359	3.60065e-06	0.534374	-1.87135	1.71633e-05	1.61563	1.61563	0.00710244	0.856061	-1.16814	0.00223846	0.820576	-1.21866	0.378939	0.963792	-1.03757	1.51518e-07	2.91394	2.91394	3.04774e-05	1.54398	1.54398	5.48735e-05	1.47998	1.47998	1.23797e-07	3.02341	3.02341	1.90331e-05	1.60199	1.60199	3.27776e-05	1.53558	1.53558	3.32687e-06	0.529861	-1.88729	2.27471e-06	0.507897	-1.9689	0.317471	0.958548
11723284_at	92840	REEP6	receptor accessory protein 6	NM_138393	1.0254e-06	0.00240871	0.859464	-1.16352	3.4308e-06	0.61199	-1.63401	8.315e-06	0.655577	-1.52537	8.07717e-07	0.534056	-1.87246	1.11224e-07	0.416679	-2.39993	2.945e-05	0.71206	-1.40438	0.000107104	0.762774	-1.311	4.12915e-06	0.621383	-1.60931	3.44688e-07	0.484813	-2.06265	0.0628329	1.07122	1.07122	0.00404598	0.872655	-1.14593	1.43728e-05	0.68086	-1.46873	0.00049816	0.814635	-1.22754	5.49512e-06	0.635592	-1.57334	0.000174584	0.780217
11727018_s_at	5069	PAPPA	pregnancy-associated plasma protein A, pappalysin 1	NM_002581	1.03882e-06	0.00210496	0.602612	-1.65944	0.105371	1.20588	1.20588	1.41673e-06	6.40524	6.40524	3.94333e-06	4.76429	4.76429	2.04065e-06	5.73092	5.73092	0.000404166	2.00109	2.00109	3.38931e-07	10.6291	10.6291	7.5012e-07	7.90607	7.90607	4.51382e-07	9.51013	9.51013	2.65289e-06	5.31166	5.31166	8.33765e-06	3.95088	3.95088	3.98041e-06	4.75247	4.75247	0.0236281	0.743812	-1.34443	0.300756	0.894724	-1.11766	0.10913	1.20289
11725931_at	3309	HSPA5	heat shock 70kDa protein 5 (glucose-regulated protein, 78kDa)	NM_005347	1.0429e-06	0.000243907	0.641935	-1.55779	0.000668996	0.692036	-1.44501	9.64318e-07	3.17361	3.17361	0.000131063	1.64146	1.64146	0.000730196	1.43636	1.43636	0.237291	1.07805	1.07805	1.39855e-07	4.94382	4.94382	3.27605e-06	2.55706	2.55706	8.05443e-06	2.23755	2.23755	1.86339e-07	4.58591	4.58591	5.34857e-06	2.37193	2.37193	1.42573e-05	2.07556	2.07556	2.57753e-05	0.517223	-1.9334	8.83338e-06	0.452595	-2.20948	0.0585361	0.875049
11732955_a_at	2232	FDXR	ferredoxin reductase	NM_004110 /// NM_024417	1.05013e-06	0.000722039	0.738098	-1.35483	2.27538e-05	0.569064	-1.75727	2.07006e-06	2.33809	2.33809	0.000478164	1.38812	1.38812	0.00112582	1.32194	1.32194	0.00162015	0.770987	-1.29704	3.38271e-07	3.16772	3.16772	1.17634e-05	1.88067	1.88067	1.87784e-05	1.79101	1.79101	1.00729e-07	4.10865	4.10865	1.55269e-06	2.43931	2.43931	2.16564e-06	2.323	2.323	3.57026e-05	0.593699	-1.68435	2.13e-05	0.565393	-1.76868	0.347257	0.952322
11717582_a_at	28984	C13orf15	chromosome 13 open reading frame 15	NM_014059	1.05154e-06	2.58169e-05	0.412468	-2.42443	0.0202689	1.27246	1.27246	2.07478e-05	2.5086	2.5086	1.06948e-05	2.80344	2.80344	3.27018e-06	3.53205	3.53205	6.36587e-06	3.08499	3.08499	3.92774e-07	6.08193	6.08193	2.75347e-07	6.79673	6.79673	1.39802e-07	8.56319	8.56319	0.000117695	1.97146	1.97146	4.98043e-05	2.20316	2.20316	1.1315e-05	2.77576	2.77576	0.198727	1.11753	1.11753	0.00434001	1.40797	1.40797	0.0239094	1.2599
11719849_s_at	27338	UBE2S	ubiquitin-conjugating enzyme E2S	NM_014501	1.0544e-06	0.000707662	0.633882	-1.57758	0.0177763	0.793041	-1.26097	1.19034e-06	4.03459	4.03459	1.54072e-05	2.46408	2.46408	1.27925e-05	2.53739	2.53739	0.020424	1.25109	1.25109	2.2207e-07	6.36489	6.36489	1.39671e-06	3.88729	3.88729	1.23092e-06	4.00293	4.00293	4.7827e-07	5.0875	5.0875	4.04436e-06	3.10713	3.10713	3.48063e-06	3.19957	3.19957	0.000464628	0.610739	-1.63736	0.000645898	0.628908	-1.59006	0.696674	1.02975
11720637_x_at	1525	CXADR	coxsackie virus and adenovirus receptor	NM_001338	1.05646e-06	6.12814e-05	1.48372	1.48372	1.00277e-05	1.71582	1.71582	0.179453	0.941249	-1.06242	1.64461e-05	0.609029	-1.64196	4.56318e-05	0.660037	-1.51507	0.0107398	1.15643	1.15643	2.70264e-05	0.634384	-1.57633	5.25379e-07	0.410474	-2.43621	9.21174e-07	0.444853	-2.24794	5.38473e-06	0.54857	-1.82292	2.13813e-07	0.354948	-2.81731	3.45865e-07	0.384676	-2.59959	3.48974e-05	0.647043	-1.54549	0.000111637	0.701235	-1.42606	0.0900935	1.08375
11720547_a_at	23590	PDSS1	prenyl (decaprenyl) diphosphate synthase, subunit 1	NM_014317	1.06654e-06	0.162271	1.07934	1.07934	0.000935676	1.33542	1.33542	9.27981e-06	1.93107	1.93107	9.16057e-07	2.65174	2.65174	2.27159e-07	3.43238	3.43238	0.00436728	1.23725	1.23725	1.90146e-05	1.78912	1.78912	1.48416e-06	2.45681	2.45681	3.32253e-07	3.18007	3.18007	0.00025224	1.44604	1.44604	7.28083e-06	1.98569	1.98569	1.11065e-06	2.57026	2.57026	0.000573833	1.37319	1.37319	2.03031e-05	1.77745	1.77745	0.00168972	1.29439
11728668_x_at	10626	TRIM16	tripartite motif-containing 16	NM_006470	1.06729e-06	9.02177e-06	0.665125	-1.50348	0.013298	1.10802	1.10802	1.08797e-05	1.48424	1.48424	0.308069	1.03346	1.03346	5.58115e-06	1.55684	1.55684	2.41713e-06	1.66588	1.66588	1.64721e-07	2.23152	2.23152	5.72861e-06	1.55379	1.55379	1.16722e-07	2.34068	2.34068	6.16747e-05	1.33954	1.33954	0.0565326	0.932712	-1.07214	2.58912e-05	1.40507	1.40507	1.80449e-05	0.696291	-1.43618	0.15726	1.04892	1.04892	8.77206e-06	1.50643
11747534_a_at	6251	RSU1	Ras suppressor protein 1	NM_012425 /// NM_152724	1.07197e-06	9.77895e-07	0.759292	-1.31702	0.00650155	0.945699	-1.05742	0.0114953	0.952054	-1.05036	1.30901e-06	0.769409	-1.2997	0.00155418	1.07776	1.07776	3.72579e-06	1.2455	1.2455	3.12196e-06	1.25387	1.25387	0.370722	1.01333	1.01333	2.34344e-07	1.41943	1.41943	0.641898	1.00672	1.00672	5.36828e-06	0.813588	-1.22912	7.51464e-05	1.13965	1.13965	4.45041e-06	0.808157	-1.23738	0.000101199	1.13204	1.13204	2.94724e-07	1.40076
11718981_a_at	8407	TAGLN2	transgelin 2	NM_003564	1.07528e-06	0.035383	0.932336	-1.07257	0.0276888	0.927853	-1.07776	2.17368e-05	1.35973	1.35973	2.09392e-06	1.58154	1.58154	1.05286e-06	1.67353	1.67353	0.858542	0.995191	-1.00483	6.574e-06	1.45841	1.45841	9.02958e-07	1.69632	1.69632	4.94096e-07	1.79498	1.79498	6.10297e-06	1.46545	1.46545	8.55655e-07	1.70452	1.70452	4.70592e-07	1.80366	1.80366	0.00111851	1.16313	1.16313	0.000201437	1.23078	1.23078	0.0718602	1.05816
11736980_a_at	799	CALCR	calcitonin receptor	NM_001742	1.08346e-06	0.0295717	1.23656	1.23656	0.000297321	0.572109	-1.74792	3.54431e-06	3.35279	3.35279	8.69316e-07	4.64048	4.64048	0.000240067	1.78701	1.78701	4.86921e-05	0.46266	-2.16141	1.09762e-05	2.71138	2.71138	2.09719e-06	3.75272	3.75272	0.00264447	1.44515	1.44515	3.75192e-07	5.86041	5.86041	1.37412e-07	8.11118	8.11118	5.05184e-06	3.12355	3.12355	0.00483819	1.38406	1.38406	0.00015343	0.532992	-1.8762	1.4202e-05	0.385092
11715856_s_at	5547	PRCP	prolylcarboxypeptidase (angiotensinase C)	NM_005040 /// NM_199418	1.08972e-06	0.000130438	0.786271	-1.27183	1.75828e-06	0.603026	-1.6583	1.51036e-05	0.704334	-1.41978	2.86485e-07	0.503164	-1.98742	1.40394e-07	0.461055	-2.16894	7.48133e-05	0.766944	-1.30388	0.00740907	0.89579	-1.11633	3.67229e-06	0.639937	-1.56265	1.27881e-06	0.586382	-1.70537	0.0013871	1.168	1.168	0.000619429	0.834398	-1.19847	7.00342e-05	0.764569	-1.30793	1.91878e-05	0.714382	-1.39981	4.98654e-06	0.654597	-1.52766	0.0198421	0.916312
11715837_a_at	3074	HEXB	hexosaminidase B (beta polypeptide)	NM_000521	1.0908e-06	5.7782e-05	0.821674	-1.21703	0.00023073	0.857668	-1.16595	0.17306	1.03082	1.03082	1.15169e-06	0.680912	-1.46862	3.00211e-07	0.617521	-1.61938	0.0716901	1.04381	1.04381	2.53273e-05	1.25453	1.25453	7.43265e-05	0.828689	-1.20672	6.615e-06	0.751541	-1.3306	8.40186e-05	1.20189	1.20189	2.2883e-05	0.793911	-1.25959	2.90944e-06	0.720001	-1.38889	7.34083e-07	0.660555	-1.51388	2.08737e-07	0.59906	-1.66928	0.00250848	0.906903
11736167_a_at	91057	CCDC34	coiled-coil domain containing 34	NM_030771 /// NM_080654	1.09156e-06	0.0119542	0.836626	-1.19528	0.0227426	1.16475	1.16475	3.20695e-07	3.37806	3.37806	7.28928e-06	2.04901	2.04901	2.16934e-05	1.81261	1.81261	0.000581596	1.3922	1.3922	1.42075e-07	4.03772	4.03772	1.97571e-06	2.44913	2.44913	4.69945e-06	2.16657	2.16657	7.10172e-07	2.90025	2.90025	2.92253e-05	1.75918	1.75918	0.000117817	1.55622	1.55622	5.88364e-05	0.606562	-1.64863	1.66535e-05	0.536583	-1.86365	0.0501126	0.884629
11733492_s_at	204962	SLC44A5	solute carrier family 44, member 5	NM_001130058 /// NM_152697	1.09483e-06	0.00326537	1.23432	1.23432	0.46487	1.03543	1.03543	2.5589e-07	3.0815	3.0815	1.07479e-06	2.41998	2.41998	4.25818e-05	1.60143	1.60143	0.00764648	0.838868	-1.19208	8.75491e-07	2.49651	2.49651	5.3451e-06	1.96058	1.96058	0.00111592	1.29742	1.29742	3.08501e-07	2.97605	2.97605	1.36341e-06	2.33717	2.33717	6.60306e-05	1.54663	1.54663	0.00163965	0.785326	-1.27336	6.30566e-06	0.519691	-1.92422	9.00543e-05	0.661752
11745359_a_at	90523	C6orf142	chromosome 6 open reading frame 142	NM_138569	1.10807e-06	4.79187e-07	3.30055	3.30055	0.290297	0.940816	-1.06291	0.000797738	1.38717	1.38717	6.84514e-07	3.07856	3.07856	0.000657994	1.40403	1.40403	3.56376e-07	0.285048	-3.50818	3.18726e-06	0.420285	-2.37934	0.233907	0.932741	-1.07211	3.46159e-06	0.425392	-2.35078	0.000317532	1.47443	1.47443	5.00256e-07	3.27222	3.27222	0.000268369	1.49235	1.49235	5.21342e-06	2.21931	2.21931	0.826076	1.01215	1.01215	5.70165e-06	0.456066
11719171_a_at	1645	AKR1C1	aldo-keto reductase family 1, member C1 (dihydrodiol dehydrogenase 1; 20-alpha (	NM_001353	1.11688e-06	1.21759e-05	1.3452	1.3452	5.59777e-06	1.40315	1.40315	1.754e-05	0.756925	-1.32113	2.87784e-05	1.29128	1.29128	0.0737889	1.05016	1.05016	0.111618	1.04308	1.04308	2.4462e-07	0.562685	-1.77719	0.120635	0.959917	-1.04176	3.45848e-05	0.780669	-1.28095	1.60487e-07	0.539446	-1.85375	0.0104326	0.920273	-1.08663	1.39254e-05	0.748428	-1.33613	3.79423e-07	1.70596	1.70596	6.82747e-06	1.3874	1.3874	9.68243e-05	0.813267
11716405_a_at	5654	HTRA1	HtrA serine peptidase 1	NM_002775	1.1173e-06	0.180724	0.934436	-1.07016	0.00309323	0.807652	-1.23816	6.34261e-06	0.518823	-1.92744	5.56961e-07	0.371243	-2.69365	4.1447e-07	0.352945	-2.8333	0.0173337	0.86432	-1.15698	1.19942e-05	0.555226	-1.80107	8.48096e-07	0.397291	-2.51705	6.18213e-07	0.377709	-2.64754	6.1942e-05	0.642384	-1.5567	2.34398e-06	0.459657	-2.17554	1.61594e-06	0.437001	-2.28832	0.000296112	0.715549	-1.39753	0.000135667	0.68028	-1.46998	0.302119	0.950711
11718397_s_at	3725	JUN	jun oncogene	NM_002228	1.11805e-06	0.000429664	1.47125	1.47125	4.601e-07	3.53886	3.53886	0.224199	1.07782	1.07782	0.102026	1.11257	1.11257	6.95175e-07	3.25086	3.25086	3.97242e-06	2.40534	2.40534	0.00134791	0.732589	-1.36502	0.00232761	0.756205	-1.32239	7.2132e-06	2.20959	2.20959	6.61391e-07	0.304567	-3.28335	7.76485e-07	0.314386	-3.18081	0.175733	0.918619	-1.08859	0.587028	1.03224	1.03224	1.02601e-06	3.01614	3.01614	1.21934e-06	2.92195
11718163_a_at	54575 /// 54576 /// 54577 /// 54578 /// 54579 /// 54600 /// 54657 /// 54658 ///	UGT1A1 /// UGT1A10 /// UGT1A3 /// UGT1A4 /// UGT1A5 /// UGT1A6 /// UGT1A7 /// UGT1A8 /// UGT1A9	UDP glucuronosyltransferase 1 family, polypeptide A1 /// UDP glucuronosyltransfe	NM_000463 /// NM_001072 /// NM_007120 /// NM_019075 /// NM_019076 /// NM_019077	1.12765e-06	1.16779e-06	0.514907	-1.9421	4.7031e-05	0.702929	-1.42262	0.0432837	1.09067	1.09067	6.9966e-07	0.48495	-2.06207	1.77279e-06	0.53874	-1.85618	9.54138e-05	1.36516	1.36516	5.63652e-07	2.11818	2.11818	0.128259	0.941821	-1.06177	0.23145	1.04629	1.04629	1.3198e-05	1.5516	1.5516	3.49596e-05	0.6899	-1.44949	0.000229674	0.766423	-1.30476	3.57092e-07	0.444636	-2.24903	8.15077e-07	0.493955	-2.02448	0.0212561	1.11092
11763480_x_at	8847	DLEU2	deleted in lymphocytic leukemia 2 (non-protein coding)	NR_002612	1.13633e-06	0.0238823	1.27473	1.27473	0.000128955	2.01669	2.01669	2.97848e-06	3.84445	3.84445	3.67276e-07	6.80579	6.80579	3.53349e-07	6.89147	6.89147	0.00128683	1.58205	1.58205	9.5545e-06	3.01589	3.01589	8.20165e-07	5.33899	5.33899	7.84772e-07	5.40621	5.40621	0.000205656	1.90632	1.90632	5.41715e-06	3.37474	3.37474	5.10154e-06	3.41722	3.41722	0.000401708	1.77029	1.77029	0.000356992	1.79258	1.79258	0.882031	1.01259
11716258_at	6009	RHEB	Ras homolog enriched in brain	NM_005614	1.14174e-06	0.175765	0.965163	-1.03609	0.125539	1.04196	1.04196	1.94075e-06	1.51296	1.51296	3.29501e-06	1.4601	1.4601	6.64405e-07	1.64259	1.64259	0.0161296	1.07957	1.07957	1.19411e-06	1.56756	1.56756	1.94363e-06	1.5128	1.5128	4.41057e-07	1.70187	1.70187	3.59376e-06	1.45203	1.45203	6.47117e-06	1.4013	1.4013	1.10908e-06	1.57644	1.57644	0.174685	0.965063	-1.0362	0.0119551	1.08568	1.08568	0.00222744	1.12498
11717528_a_at	788	SLC25A20	solute carrier family 25 (carnitine/acylcarnitine translocase), member 20	NM_000387	1.14384e-06	0.00141681	0.893043	-1.11977	1.46247e-07	0.569818	-1.75495	0.015832	0.934656	-1.06991	0.00090725	0.884057	-1.13115	3.35658e-06	0.717823	-1.3931	5.56171e-07	0.638063	-1.56724	0.0660368	1.0466	1.0466	0.636074	0.989937	-1.01017	3.81164e-05	0.803795	-1.2441	3.13368e-07	1.64027	1.64027	6.36635e-07	1.55147	1.55147	2.76744e-05	1.25974	1.25974	0.0336638	0.945863	-1.05724	1.27485e-05	0.768008	-1.30207	5.00125e-05	0.811965
11715363_a_at	2	A2M	alpha-2-macroglobulin	NM_000014	1.14672e-06	0.0129395	0.740095	-1.35118	2.35393e-05	0.364953	-2.74008	1.19001e-06	5.35229	5.35229	0.109234	1.17581	1.17581	0.0968572	0.844145	-1.18463	0.000176799	0.493116	-2.02792	4.47253e-07	7.2319	7.2319	0.00170814	1.58873	1.58873	0.177722	1.14059	1.14059	7.24922e-08	14.6657	14.6657	9.90725e-06	3.22181	3.22181	6.76382e-05	2.31303	2.31303	2.16829e-06	0.219683	-4.55201	6.72886e-07	0.157717	-6.34049	0.00850243	0.717927
11757956_s_at	56952	PRTFDC1	phosphoribosyl transferase domain containing 1	NM_020200	1.14795e-06	0.209448	1.09669	1.09669	0.00222881	1.39748	1.39748	4.34832e-07	4.54868	4.54868	1.08615e-06	3.66268	3.66268	1.41066e-06	3.46284	3.46284	0.0101967	1.27426	1.27426	6.31587e-07	4.14763	4.14763	1.6801e-06	3.33975	3.33975	2.22582e-06	3.15753	3.15753	1.90831e-06	3.25493	3.25493	6.29176e-06	2.62093	2.62093	8.93647e-06	2.47793	2.47793	0.016424	0.805218	-1.2419	0.00598672	0.761284	-1.31357	0.425661	0.945439
11723197_at	220988	HNRNPA3	heterogeneous nuclear ribonucleoprotein A3	NM_194247	1.14948e-06	0.000338441	1.67287	1.67287	4.66387e-05	2.08066	2.08066	2.90473e-06	3.25648	3.25648	2.15363e-07	6.2427	6.2427	2.50553e-07	5.96218	5.96218	0.0213236	1.24376	1.24376	8.02485e-05	1.94664	1.94664	1.525e-06	3.73172	3.73172	1.88128e-06	3.56403	3.56403	0.000714719	1.56512	1.56512	4.43393e-06	3.00035	3.00035	5.698e-06	2.86553	2.86553	9.15611e-05	1.91701	1.91701	0.000138302	1.83087	1.83087	0.538697	0.955064
11764253_s_at	1509	CTSD	cathepsin D	NM_001909	1.1599e-06	6.5045e-06	0.332543	-3.00713	1.2036e-06	0.230804	-4.33269	6.90109e-05	0.481075	-2.07868	2.64442e-07	0.150669	-6.63705	1.44212e-07	0.123005	-8.12975	0.00288166	0.694056	-1.44081	0.00272908	1.44665	1.44665	4.40293e-05	0.453082	-2.20711	1.17794e-05	0.369892	-2.7035	6.75676e-05	2.08435	2.08435	0.00131687	0.652803	-1.53186	0.000161382	0.532942	-1.87638	4.76652e-06	0.313193	-3.19292	1.84647e-06	0.255688	-3.91102	0.0361321	0.816391
11752548_a_at	216	ALDH1A1	aldehyde dehydrogenase 1 family, member A1	NM_000689	1.16482e-06	2.98426e-07	6.97303	6.97303	8.75051e-06	2.99185	2.99185	0.0013855	1.55615	1.55615	2.66816e-07	7.2351	7.2351	1.09155e-06	4.76303	4.76303	3.91539e-05	0.42906	-2.33068	1.38221e-06	0.223167	-4.48095	0.657043	1.03758	1.03758	0.00292884	0.683065	-1.46399	0.000168881	0.52013	-1.92259	3.06352e-05	2.41827	2.41827	0.00106769	1.59201	1.59201	1.19712e-06	4.64936	4.64936	7.75917e-06	3.06078	3.06078	0.00184626	0.658324
11727553_a_at	5570	PKIB	protein kinase (cAMP-dependent, catalytic) inhibitor beta	NM_032471 /// NM_181794 /// NM_181795	1.1658e-06	4.25002e-05	1.71143	1.71143	1.88699e-06	2.50068	2.50068	0.000604137	0.716355	-1.39596	0.000575788	0.714206	-1.40016	0.00241705	0.774726	-1.29078	0.000301328	1.46117	1.46117	2.55086e-06	0.418572	-2.38908	2.49959e-06	0.417316	-2.39627	4.44157e-06	0.452678	-2.20908	2.99648e-07	0.286464	-3.49084	2.95399e-07	0.285604	-3.50135	4.40226e-07	0.309806	-3.22783	0.954842	0.997	-1.00301	0.174743	1.08148	1.08148	0.161164	1.08474
11757017_x_at	10535	RNASEH2A	ribonuclease H2, subunit A	NM_006397	1.16681e-06	0.951302	0.995675	-1.00434	0.000258636	1.68462	1.68462	3.94849e-07	4.93484	4.93484	2.39837e-06	3.24505	3.24505	1.00989e-06	3.90652	3.90652	0.000247094	1.69194	1.69194	3.88536e-07	4.95628	4.95628	2.34694e-06	3.25915	3.25915	9.91075e-07	3.92349	3.92349	4.0971e-06	2.92935	2.92935	7.18099e-05	1.92628	1.92628	1.71569e-05	2.31893	2.31893	0.000841894	0.65758	-1.52073	0.0139336	0.79162	-1.26323	0.0344209	1.20384
11748460_a_at	9886	RHOBTB1	Rho-related BTB domain containing 1	NM_014836 /// NR_024554 /// NR_024555 /// NR_024556	1.16835e-06	3.25622e-06	2.76707	2.76707	2.14567e-06	2.98153	2.98153	3.31075e-07	4.47044	4.47044	1.70749e-07	5.33185	5.33185	1.5842e-07	5.44603	5.44603	0.273942	1.07751	1.07751	0.000244866	1.61559	1.61559	4.19882e-05	1.9269	1.9269	3.49839e-05	1.96816	1.96816	0.000614482	1.49938	1.49938	8.35976e-05	1.78829	1.78829	6.82266e-05	1.82659	1.82659	0.0294896	1.19269	1.19269	0.0189864	1.21823	1.21823	0.74421	1.02141
11754624_a_at	1528	CYB5A	cytochrome b5 type A (microsomal)	NM_001914 /// NM_148923	1.17729e-06	7.46883e-06	1.40578	1.40578	0.00617472	1.10365	1.10365	0.00234993	0.886445	-1.1281	0.00319278	0.892896	-1.11995	3.23464e-06	0.675165	-1.48112	5.39944e-05	0.785074	-1.27376	1.25519e-06	0.63057	-1.58587	1.37857e-06	0.635159	-1.57441	7.95486e-08	0.480277	-2.08213	9.47824e-05	0.803197	-1.24502	0.000114583	0.809042	-1.23603	8.61247e-07	0.611759	-1.63463	0.771848	1.00728	1.00728	2.74421e-05	0.761655	-1.31293	2.35782e-05	0.756152
11758544_s_at	157506	RDH10	retinol dehydrogenase 10 (all-trans)	NM_172037	1.18167e-06	0.000132673	0.553125	-1.80791	1.33938e-05	0.413172	-2.4203	8.17856e-05	1.90642	1.90642	4.66857e-05	2.03801	2.03801	5.54867e-05	1.99527	1.99527	0.00535112	0.746979	-1.33873	1.86153e-06	3.44664	3.44664	1.36467e-06	3.68455	3.68455	1.50351e-06	3.60728	3.60728	5.31405e-07	4.6141	4.6141	4.12294e-07	4.9326	4.9326	4.46383e-07	4.82915	4.82915	0.367871	1.06903	1.06903	0.531106	1.04661	1.04661	0.767671	0.979029
11725327_a_at	817	CAMK2D	calcium/calmodulin-dependent protein kinase II delta	NM_001221 /// NM_172114 /// NM_172115 /// NM_172127 /// NM_172128 /// NM_172129	1.182e-06	1.79934e-06	2.0144	2.0144	2.69969e-06	1.92279	1.92279	0.000108629	0.708015	-1.4124	0.00173545	1.22951	1.22951	0.00103946	1.25633	1.25633	0.273057	0.954523	-1.04764	1.66715e-07	0.351477	-2.84513	1.39839e-05	0.610361	-1.63837	1.81271e-05	0.623676	-1.6034	2.18649e-07	0.368223	-2.71575	2.48228e-05	0.639441	-1.56387	3.30125e-05	0.653391	-1.53048	7.30001e-06	1.73656	1.73656	5.83147e-06	1.77444	1.77444	0.59616	1.02181
11717740_a_at	2519	FUCA2	fucosidase, alpha-L- 2, plasma	NM_032020	1.18858e-06	0.00021877	0.863903	-1.15754	0.000113576	0.848304	-1.17882	0.0841524	0.962415	-1.03905	1.79261e-06	0.71424	-1.40009	1.65413e-07	0.604831	-1.65336	0.363354	0.981944	-1.01839	0.00112265	1.11403	1.11403	4.98025e-05	0.826759	-1.20954	1.27483e-06	0.700114	-1.42834	0.000490793	1.13452	1.13452	8.8303e-05	0.841962	-1.1877	1.73839e-06	0.712988	-1.40255	3.65464e-06	0.742133	-1.34747	2.65154e-07	0.628451	-1.59121	0.00010699	0.846817
11721665_a_at	11145	PLA2G16	phospholipase A2, group XVI	NM_001128203 /// NM_007069	1.19193e-06	4.70353e-05	1.40024	1.40024	0.764621	1.01022	1.01022	1.43296e-06	0.542062	-1.84481	0.00842673	0.882425	-1.13324	2.0635e-05	0.67811	-1.47469	5.60476e-05	0.721462	-1.38607	1.06113e-07	0.38712	-2.58318	7.54663e-06	0.630194	-1.58681	5.26515e-07	0.48428	-2.06492	1.29993e-06	0.536577	-1.86367	0.00589992	0.873495	-1.14483	1.7765e-05	0.671248	-1.48976	5.50416e-06	1.6279	1.6279	0.000458315	1.25098	1.25098	0.000188152	0.768462
11721840_at	11010	GLIPR1	GLI pathogenesis-related 1	NM_006851	1.19566e-06	2.10357e-05	0.427476	-2.33931	4.91924e-05	0.480363	-2.08176	4.75969e-06	2.99366	2.99366	0.000427608	0.607814	-1.64524	0.000126679	0.537661	-1.85991	0.152738	1.12372	1.12372	1.59108e-07	7.00311	7.00311	0.00260479	1.42187	1.42187	0.0181717	1.25776	1.25776	2.29899e-07	6.23208	6.23208	0.0163541	1.26532	1.26532	0.164859	1.11928	1.11928	5.21215e-07	0.203034	-4.92529	3.35565e-07	0.1796	-5.56794	0.136003	0.884581
11763826_x_at	51103	NDUFAF1	NADH dehydrogenase (ubiquinone) 1 alpha subcomplex, assembly factor 1	NM_016013	1.20184e-06	8.88438e-05	0.755687	-1.3233	0.0004599	0.812017	-1.2315	4.9576e-06	0.630284	-1.58659	1.04805e-07	0.412753	-2.42276	1.46553e-06	0.566853	-1.76412	0.0547477	1.07454	1.07454	0.000958113	0.834055	-1.19896	1.00738e-06	0.546196	-1.83084	7.66468e-05	0.750117	-1.33313	0.00015631	0.776196	-1.28833	5.17475e-07	0.508306	-1.96732	2.13184e-05	0.698081	-1.4325	8.22945e-06	0.654868	-1.52702	0.0126441	0.899361	-1.1119	4.37396e-05	1.37335
11728698_at	22824	HSPA4L	heat shock 70kDa protein 4-like	NM_014278	1.20289e-06	0.00662845	1.15221	1.15221	6.19748e-05	1.41144	1.41144	9.43591e-06	1.61194	1.61194	3.70593e-07	2.28512	2.28512	2.52352e-07	2.4147	2.4147	0.00113198	1.22498	1.22498	7.18706e-05	1.39899	1.39899	1.13104e-06	1.98324	1.98324	7.14694e-07	2.0957	2.0957	0.00887502	1.14205	1.14205	8.94694e-06	1.619	1.619	4.74293e-06	1.7108	1.7108	5.76787e-05	1.41762	1.41762	2.48422e-05	1.49801	1.49801	0.164822	1.0567
11758661_s_at	1031	CDKN2C	cyclin-dependent kinase inhibitor 2C (p18, inhibits CDK4)	NM_001262 /// NM_078626	1.20627e-06	0.0369234	1.14505	1.14505	0.700853	1.02064	1.02064	4.78168e-07	3.16069	3.16069	9.63933e-07	2.78018	2.78018	0.00302848	1.27488	1.27488	0.063755	0.891355	-1.12189	1.00495e-06	2.76032	2.76032	2.23296e-06	2.42801	2.42801	0.0784006	1.11338	1.11338	5.31842e-07	3.09677	3.09677	1.08633e-06	2.72395	2.72395	0.00462838	1.24909	1.24909	0.0446393	0.879611	-1.13687	1.94661e-06	0.403353	-2.47922	4.77245e-06	0.458559
11759509_s_at	---	---	---	---	1.20879e-06	0.000161641	1.38527	1.38527	2.67933e-07	2.65968	2.65968	6.03318e-07	2.34743	2.34743	8.61576e-06	1.72207	1.72207	2.43648e-07	2.70189	2.70189	2.95419e-06	1.91998	1.91998	1.02692e-05	1.69457	1.69457	0.00142219	1.24313	1.24313	2.56694e-06	1.95044	1.95044	0.0187147	0.882596	-1.13302	3.15092e-05	0.647473	-1.54447	0.701065	1.01587	1.01587	0.000214267	0.733601	-1.36314	0.011395	1.151	1.151	2.56662e-05	1.56897
11717659_at	135228	CD109	CD109 molecule	NM_001159587 /// NM_001159588 /// NM_133493	1.21701e-06	0.001345	0.658042	-1.51966	0.000845598	0.632933	-1.57995	3.23024e-06	3.39437	3.39437	9.05064e-06	2.78765	2.78765	1.85915e-05	2.47414	2.47414	0.619543	0.961843	-1.03967	5.66205e-07	5.15829	5.15829	1.20816e-06	4.23628	4.23628	2.01155e-06	3.75984	3.75984	4.9265e-07	5.36292	5.36292	1.03219e-06	4.40433	4.40433	1.69543e-06	3.909	3.909	0.0381008	0.821256	-1.21765	0.00536075	0.728893	-1.37194	0.159682	0.887534
11718972_at	4023	LPL	lipoprotein lipase	NM_000237	1.21847e-06	5.13671e-06	1.69544	1.69544	6.29655e-05	1.40847	1.40847	8.26155e-06	0.614596	-1.62708	0.000135807	1.34844	1.34844	0.00255976	1.18802	1.18802	0.00176886	0.830739	-1.20375	1.06996e-07	0.3625	-2.75862	0.000587081	0.795334	-1.25733	5.07859e-05	0.700715	-1.42711	3.55858e-07	0.436359	-2.29169	0.256775	0.957381	-1.04452	0.00271796	0.843484	-1.18556	4.90344e-07	2.19402	2.19402	1.38991e-06	1.93301	1.93301	0.0107797	0.881033
11729458_a_at	55215	FANCI	Fanconi anemia, complementation group I	NM_001113378 /// NM_018193	1.21865e-06	0.00691764	0.76913	-1.30017	0.566296	1.04036	1.04036	5.95245e-07	4.16585	4.16585	4.98768e-06	2.70624	2.70624	2.29991e-05	2.15092	2.15092	0.00357056	1.35264	1.35264	2.18136e-07	5.41632	5.41632	1.25561e-06	3.51858	3.51858	4.12247e-06	2.79656	2.79656	7.03313e-07	4.00425	4.00425	6.32628e-06	2.60127	2.60127	3.12323e-05	2.06748	2.06748	0.000574806	0.649626	-1.53935	5.36094e-05	0.516322	-1.93678	0.0124912	0.794799
11733198_a_at	10212	DDX39	DEAD (Asp-Glu-Ala-Asp) box polypeptide 39	NM_005804	1.22237e-06	0.155075	0.915984	-1.09172	0.0532226	1.13835	1.13835	2.51603e-06	2.52335	2.52335	1.86715e-06	2.64741	2.64741	8.28454e-07	3.0554	3.0554	0.0069038	1.24277	1.24277	1.47389e-06	2.75479	2.75479	1.12091e-06	2.89023	2.89023	5.28922e-07	3.33565	3.33565	6.10558e-06	2.21666	2.21666	4.33067e-06	2.32565	2.32565	1.71875e-06	2.68405	2.68405	0.408089	1.04917	1.04917	0.0121452	1.21085	1.21085	0.0377391	1.15411
11757478_s_at	5604	MAP2K1	mitogen-activated protein kinase kinase 1	NM_002755	1.224e-06	8.44055e-05	0.697798	-1.43308	0.000769837	0.786029	-1.27222	6.7194e-06	0.572434	-1.74693	2.47001e-07	0.377021	-2.65237	2.84007e-07	0.385646	-2.59305	0.0212031	1.12644	1.12644	0.00211378	0.820343	-1.219	3.76899e-06	0.540301	-1.85082	4.69616e-06	0.552661	-1.80943	0.00017175	0.72826	-1.37314	1.32831e-06	0.479652	-2.08484	1.59807e-06	0.490625	-2.03821	3.60901e-05	0.658628	-1.51831	4.96599e-05	0.673695	-1.48435	0.577778	1.02288
11759288_at	56255	TMX4	thioredoxin-related transmembrane protein 4	NM_021156	1.22558e-06	0.0363761	0.933055	-1.07175	0.0348826	0.932296	-1.07262	1.3548e-06	0.611519	-1.63527	1.62613e-06	0.620733	-1.611	4.55115e-07	0.553681	-1.8061	0.975883	0.999187	-1.00081	3.31906e-06	0.655394	-1.5258	4.10248e-06	0.665269	-1.50315	9.5352e-07	0.593406	-1.68519	3.35692e-06	0.655928	-1.52456	4.15094e-06	0.665811	-1.50193	9.62375e-07	0.593889	-1.68382	0.58359	1.01507	1.01507	0.00848341	0.905419	-1.10446	0.00443871	0.89198
11733205_a_at	134265	AFAP1L1	actin filament associated protein 1-like 1	NM_001146337 /// NM_152406	1.23409e-06	0.000696255	1.42233	1.42233	2.29134e-05	1.91321	1.91321	8.7647e-06	2.1499	2.1499	7.65492e-07	3.18292	3.18292	1.21333e-07	4.84592	4.84592	0.0017109	1.34512	1.34512	0.00029413	1.51153	1.51153	6.50277e-06	2.23782	2.23782	5.45504e-07	3.40702	3.40702	0.0790646	1.12371	1.12371	9.18295e-05	1.66366	1.66366	2.80678e-06	2.53288	2.53288	0.000389791	1.4805	1.4805	6.17179e-06	2.25402	2.25402	0.000267415	1.52248
11725332_a_at	1514	CTSL1	cathepsin L1	NM_001912 /// NM_145918	1.24047e-06	2.77929e-06	0.649859	-1.53879	8.2457e-06	0.699002	-1.43061	0.249574	1.03312	1.03312	4.08909e-07	0.55114	-1.81442	1.58494e-06	0.622484	-1.60647	0.029102	1.07562	1.07562	1.80824e-06	1.58975	1.58975	0.000659741	0.848091	-1.17912	0.143199	0.957875	-1.04398	4.95172e-06	1.47799	1.47799	8.75524e-05	0.788467	-1.26828	0.00395029	0.890533	-1.12292	2.97955e-07	0.533474	-1.87451	1.06967e-06	0.602531	-1.65967	0.00311802	1.12945
11719167_a_at	6867	TACC1	transforming, acidic coiled-coil containing protein 1	NM_001122824 /// NM_001146216 /// NM_006283	1.24202e-06	0.0699024	0.945132	-1.05805	0.000457644	1.19343	1.19343	2.24462e-06	0.638855	-1.5653	0.000316169	1.20836	1.20836	4.41523e-05	1.3083	1.3083	9.87531e-05	1.26272	1.26272	4.95603e-06	0.675943	-1.47941	7.36087e-05	1.27851	1.27851	1.46935e-05	1.38425	1.38425	3.12655e-07	0.535309	-1.86808	0.644917	1.0125	1.0125	0.0115614	1.09625	1.09625	2.78096e-07	1.89144	1.89144	1.38137e-07	2.04788	2.04788	0.0210917	1.08271
11742888_s_at	2653 /// 729080	GCSH /// LOC729080	glycine cleavage system protein H (aminomethyl carrier) /// similar to Glycine c	NM_004483 /// XR_015872 /// XR_015882 /// XR_038479	1.24326e-06	2.5424e-05	1.28155	1.28155	5.98286e-07	1.59976	1.59976	4.85955e-07	1.62678	1.62678	2.30694e-07	1.73595	1.73595	2.3541e-07	1.7327	1.7327	4.83921e-05	1.2483	1.2483	3.18677e-05	1.26939	1.26939	7.87509e-06	1.35458	1.35458	8.16515e-06	1.35204	1.35204	0.465413	1.01689	1.01689	0.00895145	1.08513	1.08513	0.0099172	1.0831	1.0831	0.0233295	1.06711	1.06711	0.026112	1.06511	1.06511	0.933421	0.99813
11753985_x_at	93099	DMKN	dermokine	NM_001035516 /// NM_001126056 /// NM_001126057 /// NM_001126058 /// NM_001126059	1.24923e-06	0.0803235	1.16359	1.16359	0.887539	0.989419	-1.01069	1.24975e-06	4.02297	4.02297	2.80022e-06	3.36775	3.36775	7.81815e-07	4.51203	4.51203	0.0655378	0.850316	-1.17603	2.46842e-06	3.45738	3.45738	6.12749e-06	2.89428	2.89428	1.46423e-06	3.87768	3.87768	1.1947e-06	4.06599	4.06599	2.65994e-06	3.40377	3.40377	7.49873e-07	4.56028	4.56028	0.0487432	0.837132	-1.19456	0.162663	1.12157	1.12157	0.00667388	1.33977
11730738_a_at	51097	SCCPDH	saccharopine dehydrogenase (putative)	NM_016002	1.24945e-06	1.45303e-05	1.50451	1.50451	4.94929e-06	1.63421	1.63421	1.70785e-05	0.672163	-1.48774	0.569909	0.980879	-1.01949	0.314536	0.965354	-1.03589	0.0421266	1.08621	1.08621	2.64756e-07	0.446766	-2.23831	1.11056e-05	0.651961	-1.53383	8.9695e-06	0.641642	-1.5585	1.47971e-07	0.411308	-2.43127	3.94639e-06	0.600218	-1.66606	3.29297e-06	0.590718	-1.69286	2.27909e-05	1.45929	1.45929	2.92334e-05	1.43619	1.43619	0.637177	0.984173
11755391_x_at	9555	H2AFY	H2A histone family, member Y	NM_001040158 /// NM_004893 /// NM_138609 /// NM_138610	1.25842e-06	0.00886926	0.907532	-1.10189	0.00545273	0.897684	-1.11398	6.53724e-06	1.44961	1.44961	7.71422e-06	1.43468	1.43468	2.00479e-06	1.57452	1.57452	0.683318	0.989148	-1.01097	1.66778e-06	1.59731	1.59731	1.90329e-06	1.58085	1.58085	6.3699e-07	1.73495	1.73495	1.45553e-06	1.61484	1.61484	1.65618e-06	1.5982	1.5982	5.67009e-07	1.75398	1.75398	0.698379	0.989696	-1.01041	0.0175705	1.08617	1.08617	0.0106821	1.09748
11749109_x_at	221395	GPR116	G protein-coupled receptor 116	NM_001098518 /// NM_015234	1.25883e-06	2.88004e-07	6.13684	6.13684	2.97311e-07	6.07775	6.07775	6.72472e-07	4.82098	4.82098	2.36059e-07	6.52718	6.52718	1.95382e-07	6.9346	6.9346	0.899421	0.990372	-1.00972	0.0166397	0.785581	-1.27294	0.432914	1.06361	1.06361	0.14687	1.13	1.13	0.0196418	0.793218	-1.26069	0.368499	1.07395	1.07395	0.122406	1.14098	1.14098	0.00615314	1.35391	1.35391	0.00256704	1.43842	1.43842	0.440866	1.06242
11723824_s_at	55930	MYO5C	myosin VC	NM_018728	1.2634e-06	3.19176e-05	0.631939	-1.58243	4.469e-06	0.525511	-1.90291	1.28415e-05	1.71109	1.71109	0.964975	0.998108	-1.0019	0.000278688	0.731552	-1.36696	0.00428924	0.831584	-1.20252	3.36849e-07	2.70768	2.70768	3.2686e-05	1.57944	1.57944	0.0122364	1.15763	1.15763	1.2251e-07	3.25605	3.25605	4.54702e-06	1.89931	1.89931	0.000203823	1.39208	1.39208	1.25812e-05	0.583317	-1.71433	8.6542e-07	0.427536	-2.33899	0.000288153	0.732939
11745722_x_at	2273	FHL1	four and a half LIM domains 1	NM_001159699 /// NM_001159700 /// NM_001159701 /// NM_001159702 /// NM_001159703	1.27024e-06	3.70573e-05	1.65639	1.65639	1.26743e-05	1.83582	1.83582	1.17703e-06	2.48517	2.48517	5.77166e-07	2.79166	2.79166	1.06448e-07	3.9115	3.9115	0.0697622	1.10833	1.10833	0.000128057	1.50036	1.50036	3.05062e-05	1.68539	1.68539	1.65588e-06	2.36147	2.36147	0.000637283	1.35371	1.35371	0.000106602	1.52066	1.52066	3.51139e-06	2.13066	2.13066	0.0470621	1.12333	1.12333	6.81789e-05	1.57394	1.57394	0.000356212	1.40114
11758202_s_at	93974	ATPIF1	ATPase inhibitory factor 1	NM_016311 /// NM_178190 /// NM_178191	1.27341e-06	9.38435e-05	0.709771	-1.40891	1.10193e-06	0.47899	-2.08773	0.00123248	1.2382	1.2382	0.00041206	1.30028	1.30028	0.745148	1.01279	1.01279	4.29547e-05	0.674852	-1.48181	5.72963e-06	1.7445	1.7445	3.49309e-06	1.83197	1.83197	7.63681e-05	1.42692	1.42692	2.42675e-07	2.58501	2.58501	1.79944e-07	2.71462	2.71462	9.95735e-07	2.11442	2.11442	0.237853	1.05014	1.05014	0.00168906	0.817953	-1.22256	0.000538736	0.7789
11731029_a_at	83733	SLC25A18	solute carrier family 25 (mitochondrial carrier), member 18	NM_031481	1.2744e-06	2.21206e-06	0.437964	-2.28329	5.12062e-06	0.488773	-2.04594	0.000251884	1.43699	1.43699	2.10628e-05	0.570258	-1.75359	5.68264e-06	0.49497	-2.02032	0.0586173	1.11601	1.11601	2.55596e-07	3.28107	3.28107	0.00137596	1.30207	1.30207	0.0407834	1.13016	1.13016	4.54829e-07	2.94	2.94	0.0169582	1.16671	1.16671	0.798047	1.01268	1.01268	1.13566e-06	0.396842	-2.5199	4.87714e-07	0.344449	-2.90319	0.0238205	0.867976
11761928_at	79974	C7orf58	chromosome 7 open reading frame 58	NM_001105533 /// NM_024913	1.27453e-06	3.15529e-06	2.11024	2.11024	0.00222175	1.25958	1.25958	4.87488e-05	0.627266	-1.59422	1.34302e-05	1.79162	1.79162	0.0105181	0.84718	-1.18039	2.72675e-05	0.596889	-1.67535	1.77858e-07	0.297249	-3.36418	0.0111359	0.849014	-1.17784	9.65192e-07	0.401462	-2.4909	4.72765e-06	0.497997	-2.00805	0.000236376	1.4224	1.4224	0.000122196	0.67259	-1.48679	4.21269e-07	2.85624	2.85624	0.000562413	1.35059	1.35059	3.10203e-06	0.472857
11716907_s_at	57095	C1orf128	chromosome 1 open reading frame 128	NM_020362	1.27495e-06	0.00811144	0.904427	-1.10567	0.000862199	1.17167	1.17167	2.52402e-06	0.642071	-1.55746	1.01156e-06	0.596188	-1.67732	4.22568e-05	0.760988	-1.31408	5.74077e-05	1.29549	1.29549	1.13987e-05	0.709921	-1.40861	3.61957e-06	0.659189	-1.51701	0.000544955	0.841404	-1.18849	4.1302e-07	0.547996	-1.82483	2.06859e-07	0.508836	-1.96527	2.9465e-06	0.649489	-1.53967	0.0284883	0.92854	-1.07696	0.000594284	1.18521	1.18521	8.02787e-05	1.27642
11717619_at	1969	EPHA2	EPH receptor A2	NM_004431	1.27729e-06	0.727248	0.974696	-1.02596	0.83711	0.985059	-1.01517	1.6331e-05	2.3955	2.3955	7.28201e-07	4.4057	4.4057	1.35419e-06	3.80164	3.80164	0.885047	1.01063	1.01063	1.38055e-05	2.45769	2.45769	6.57822e-07	4.52007	4.52007	1.21014e-06	3.90033	3.90033	1.47883e-05	2.43183	2.43183	6.85858e-07	4.47252	4.47252	1.2673e-06	3.8593	3.8593	0.000128191	1.83916	1.83916	0.000587846	1.58699	1.58699	0.0801152	0.862891
11716934_a_at	151887	CCDC80	coiled-coil domain containing 80	NM_199511 /// NM_199512	1.27923e-06	0.569484	1.04901	1.04901	0.00222308	0.666587	-1.50018	8.63823e-07	5.1267	5.1267	4.85757e-06	3.38632	3.38632	2.1156e-05	2.57986	2.57986	0.00125931	0.635444	-1.5737	1.03007e-06	4.88718	4.88718	6.14232e-06	3.22811	3.22811	2.85354e-05	2.45932	2.45932	2.3151e-07	7.69097	7.69097	8.92993e-07	5.08009	5.08009	2.63616e-06	3.87024	3.87024	0.00198756	0.660526	-1.51394	0.000132957	0.503219	-1.98721	0.0141459	0.761846
11756225_s_at	10049	DNAJB6	DnaJ (Hsp40) homolog, subfamily B, member 6	NM_005494 /// NM_058246	1.28242e-06	0.0225457	1.06506	1.06506	0.00416012	1.09721	1.09721	6.96386e-06	1.34735	1.34735	1.30921e-06	1.4859	1.4859	2.43991e-07	1.69147	1.69147	0.200365	1.03018	1.03018	2.76986e-05	1.26505	1.26505	3.64041e-06	1.39514	1.39514	5.21434e-07	1.58814	1.58814	6.01476e-05	1.22798	1.22798	6.30399e-06	1.35426	1.35426	7.73443e-07	1.54161	1.54161	0.00320947	1.10283	1.10283	3.35173e-05	1.2554	1.2554	0.000766271	1.13834
11743143_at	1353	COX11	COX11 homolog, cytochrome c oxidase assembly protein (yeast)	NM_001162861 /// NM_001162862 /// NM_004375 /// NR_027941 /// NR_027942	1.29276e-06	0.0054415	0.894417	-1.11805	0.0417558	0.934346	-1.07027	2.99135e-05	0.744279	-1.34358	5.16624e-07	0.554445	-1.80361	4.39341e-07	0.545475	-1.83327	0.148092	1.04464	1.04464	0.000429458	0.832139	-1.20172	1.78926e-06	0.619896	-1.61317	1.46756e-06	0.609866	-1.6397	0.000132313	0.796578	-1.25537	1.0671e-06	0.593405	-1.68519	8.89263e-07	0.583804	-1.7129	3.04387e-05	0.744943	-1.34239	2.22988e-05	0.73289	-1.36446	0.558199	0.983821
11715607_at	5479	PPIB	peptidylprolyl isomerase B (cyclophilin B)	NM_000942	1.29792e-06	1.27799e-05	0.655606	-1.52531	6.09944e-05	0.724758	-1.37977	6.24383e-06	1.6117	1.6117	0.00170831	0.839864	-1.19067	8.87575e-05	0.739829	-1.35166	0.0214734	1.10548	1.10548	1.46744e-07	2.45834	2.45834	0.000265431	1.28105	1.28105	0.00984704	1.12847	1.12847	2.96626e-07	2.22378	2.22378	0.00394362	1.15882	1.15882	0.549728	1.0208	1.0208	9.95029e-07	0.521103	-1.91901	3.46413e-07	0.459035	-2.17848	0.00794781	0.880892
11716118_a_at	9601	PDIA4	protein disulfide isomerase family A, member 4	NM_004911	1.3128e-06	0.000860613	0.796204	-1.25596	0.000550949	0.780509	-1.28122	1.09279e-06	2.08356	2.08356	0.00760587	1.15781	1.15781	0.00208757	0.82537	-1.21158	0.611468	0.980287	-1.02011	2.19401e-07	2.61687	2.61687	5.55476e-05	1.45416	1.45416	0.370462	1.03663	1.03663	1.94207e-07	2.66949	2.66949	4.13006e-05	1.4834	1.4834	0.183386	1.05748	1.05748	4.06499e-06	0.555686	-1.79958	2.7527e-07	0.396135	-2.52439	9.85637e-05	0.712875
11725456_s_at	254170	FBXO33	F-box protein 33	NM_203301	1.33425e-06	0.698732	0.987933	-1.01221	0.0125058	1.11099	1.11099	2.08505e-06	0.589035	-1.69769	2.56987e-06	0.599993	-1.66668	2.99031e-06	0.607826	-1.64521	0.0077396	1.12456	1.12456	2.39095e-06	0.59623	-1.6772	2.96114e-06	0.607322	-1.64657	3.45801e-06	0.615251	-1.62535	7.12913e-07	0.53019	-1.88612	8.49072e-07	0.540053	-1.85167	9.6316e-07	0.547103	-1.82781	0.560152	1.0186	1.0186	0.333955	1.0319	1.0319	0.679542	1.01305
11730409_at	1244	ABCC2	ATP-binding cassette, sub-family C (CFTR/MRP), member 2	NM_000392	1.337e-06	0.000103158	0.641518	-1.5588	0.000641363	0.727235	-1.37507	1.00776e-05	1.94512	1.94512	9.51383e-06	1.95799	1.95799	9.25514e-05	1.57229	1.57229	0.0433862	1.13362	1.13362	4.95208e-07	3.03206	3.03206	4.78071e-07	3.05213	3.05213	1.74887e-06	2.45089	2.45089	1.00886e-06	2.67468	2.67468	9.6971e-07	2.69238	2.69238	4.24989e-06	2.16201	2.16201	0.897611	1.00662	1.00662	0.0049304	0.808325	-1.23713	0.00426513	0.80301
11747928_x_at	10631	POSTN	periostin, osteoblast specific factor	NM_001135934 /// NM_001135935 /// NM_001135936 /// NM_006475	1.34794e-06	0.000141507	3.14292	3.14292	1.84731e-05	5.1342	5.1342	3.63055e-07	24.2724	24.2724	3.78322e-07	23.7437	23.7437	3.53022e-07	24.6409	24.6409	0.0105887	1.63358	1.63358	5.03509e-06	7.72288	7.72288	5.36544e-06	7.55465	7.55465	4.82268e-06	7.84013	7.84013	2.49216e-05	4.72759	4.72759	2.70626e-05	4.62461	4.62461	2.35698e-05	4.79937	4.79937	0.874954	0.978217	-1.02227	0.914208	1.01518	1.01518	0.791393	1.03779
11716520_at	11067	C10orf10	chromosome 10 open reading frame 10	NM_007021	1.35019e-06	0.000921253	0.634296	-1.57655	4.31945e-05	0.453058	-2.20722	1.26013e-05	0.375358	-2.66413	3.34629e-07	0.163118	-6.13052	2.36823e-07	0.146348	-6.83304	0.00421985	0.71427	-1.40003	0.000431669	0.591771	-1.68984	1.85691e-06	0.257164	-3.88856	1.17886e-06	0.230725	-4.33417	0.0464373	0.828498	-1.207	9.88581e-06	0.360038	-2.77748	5.47766e-06	0.323022	-3.09576	3.21739e-05	0.434567	-2.30114	1.58573e-05	0.389889	-2.56483	0.199277	0.897188
11753833_a_at	8655	DYNLL1	dynein, light chain, LC8-type 1	NM_001037494 /// NM_001037495 /// NM_003746	1.35715e-06	0.000560938	0.886757	-1.1277	0.485072	0.986636	-1.01354	2.70044e-06	1.35864	1.35864	7.15128e-05	1.1904	1.1904	2.34929e-06	1.36864	1.36864	0.00105235	1.11263	1.11263	3.80805e-07	1.53215	1.53215	3.41713e-06	1.34242	1.34242	3.44136e-07	1.54342	1.54342	2.09611e-06	1.37705	1.37705	4.67997e-05	1.20653	1.20653	1.83378e-06	1.38718	1.38718	0.000334729	0.876171	-1.14133	0.699378	1.00736	1.00736	0.000248862	1.14973
11733522_a_at	154661	RUNDC3B	RUN domain containing 3B	NM_001134405 /// NM_001134406 /// NM_138290	1.3662e-06	0.00166846	0.696865	-1.435	0.274098	1.08387	1.08387	3.25106e-06	0.333281	-3.00047	5.25504e-07	0.224182	-4.46067	1.97781e-06	0.302575	-3.30497	0.00058139	1.55535	1.55535	3.31611e-05	0.478257	-2.09092	2.69773e-06	0.3217	-3.10849	1.62757e-05	0.434194	-2.30312	2.14281e-06	0.307492	-3.25212	3.84793e-07	0.206834	-4.83479	1.34545e-06	0.279161	-3.58216	0.00102969	0.67265	-1.48666	0.198739	0.907866	-1.10148	0.00418713	1.34969
11717501_a_at	3029	HAGH	hydroxyacylglutathione hydrolase	NM_001040427 /// NM_005326	1.36775e-06	6.61338e-05	1.22762	1.22762	0.11288	1.03972	1.03972	2.98119e-05	0.790025	-1.26578	9.45791e-05	0.824864	-1.21232	2.1888e-06	0.691706	-1.4457	0.000216022	0.846943	-1.18072	7.59991e-07	0.643543	-1.5539	1.39894e-06	0.671922	-1.48827	1.58626e-07	0.563453	-1.77477	1.22901e-05	0.759842	-1.31606	3.30627e-05	0.79335	-1.26048	1.2089e-06	0.665279	-1.50313	0.0855469	1.0441	1.0441	0.000726036	0.875549	-1.14214	0.000156364	0.838569
11730236_s_at	91663	MYADM	myeloid-associated differentiation marker	NM_001020818 /// NM_001020819 /// NM_001020820 /// NM_001020821 /// NM_138373	1.37809e-06	0.000474853	0.616731	-1.62145	0.284835	0.920534	-1.08633	1.68115e-05	2.39719	2.39719	6.80792e-05	1.98473	1.98473	1.03822e-06	4.07504	4.07504	0.00128403	1.4926	1.4926	1.27132e-06	3.88693	3.88693	3.07712e-06	3.21815	3.21815	1.79243e-07	6.60749	6.60749	9.92982e-06	2.60413	2.60413	3.54692e-05	2.15606	2.15606	7.39446e-07	4.42682	4.42682	0.0366633	0.82794	-1.20782	0.00028557	1.69993	1.69993	5.16975e-05	2.0532
11754612_a_at	55752	2012-09-11	septin 11	NM_018243	1.37946e-06	0.00112369	1.14838	1.14838	0.98144	1.00058	1.00058	0.000128851	1.22893	1.22893	2.26906e-07	1.84232	1.84232	3.73572e-06	1.46338	1.46338	0.00114835	0.871291	-1.14772	0.0289876	1.07014	1.07014	1.04232e-06	1.60427	1.60427	5.14675e-05	1.27429	1.27429	0.00013089	1.22822	1.22822	2.28183e-07	1.84126	1.84126	3.76911e-06	1.46253	1.46253	2.60147e-06	1.49913	1.49913	0.000323644	1.19077	1.19077	6.89299e-05	0.794311
11718157_s_at	5806	PTX3	pentraxin-related gene, rapidly induced by IL-1 beta	NM_002852	1.38562e-06	0.000132628	2.3784	2.3784	1.00765e-06	7.45106	7.45106	5.16501e-07	9.46797	9.46797	9.85955e-07	7.50634	7.50634	1.79319e-07	14.6657	14.6657	2.7532e-05	3.1328	3.1328	9.11371e-06	3.98082	3.98082	2.65259e-05	3.15605	3.15605	1.80952e-06	6.16619	6.16619	0.0541549	1.27069	1.27069	0.943644	1.00742	1.00742	0.000515168	1.96827	1.96827	0.059894	0.792814	-1.26133	0.00475729	1.54898	1.54898	0.000546517	1.95377
11720947_x_at	771	CA12	carbonic anhydrase XII	NM_001218 /// NM_206925	1.39599e-06	1.18263e-05	0.438632	-2.27981	3.7812e-05	0.509612	-1.96228	0.0109804	1.2549	1.2549	6.42503e-07	0.258831	-3.86352	1.76463e-06	0.319964	-3.12535	0.0535025	1.16182	1.16182	2.84128e-06	2.86094	2.86094	0.000151965	0.590088	-1.69466	0.00235304	0.729458	-1.37088	7.0171e-06	2.46246	2.46246	3.67452e-05	0.507899	-1.9689	0.000303936	0.627857	-1.59272	2.55332e-07	0.206257	-4.84833	6.01706e-07	0.254972	-3.92201	0.0146991	1.23619
11722307_at	26035	GLCE	glucuronic acid epimerase	NM_015554	1.3987e-06	0.017046	0.825863	-1.21086	0.146106	0.906935	-1.10262	1.32848e-05	0.469773	-2.12869	6.62811e-07	0.28437	-3.51654	5.81369e-07	0.276493	-3.61673	0.160676	1.09817	1.09817	7.13257e-05	0.568828	-1.758	1.76105e-06	0.344331	-2.90418	1.51018e-06	0.334793	-2.98692	2.96179e-05	0.517979	-1.93058	1.07039e-06	0.313551	-3.18928	9.28931e-07	0.304865	-3.28014	0.000137903	0.605335	-1.65198	0.000101533	0.588567	-1.69904	0.648204	0.9723
11743296_a_at	1063	CENPF	centromere protein F, 350/400ka (mitosin)	NM_016343	1.40555e-06	0.0999706	0.796619	-1.25531	0.287516	0.872379	-1.14629	5.73482e-07	13.1474	13.1474	4.98977e-06	5.96589	5.96589	6.11369e-05	3.18664	3.18664	0.466969	1.0951	1.0951	3.46971e-07	16.504	16.504	2.46572e-06	7.48901	7.48901	2.18515e-05	4.00021	4.00021	4.22013e-07	15.0707	15.0707	3.23641e-06	6.83864	6.83864	3.23087e-05	3.65282	3.65282	0.000514069	0.45377	-2.20376	1.92328e-05	0.242378	-4.12578	0.00172862	0.534144
11748422_a_at	81631	MAP1LC3B	microtubule-associated protein 1 light chain 3 beta	NM_022818	1.42294e-06	0.0160786	1.09771	1.09771	0.028907	1.08364	1.08364	1.49341e-06	0.590574	-1.69327	5.58846e-06	0.656433	-1.52338	1.04823e-05	0.685225	-1.45937	0.662349	0.987177	-1.01299	5.68622e-07	0.538004	-1.85872	1.72115e-06	0.598001	-1.67224	2.87851e-06	0.62423	-1.60197	6.4424e-07	0.544992	-1.83489	1.99991e-06	0.605769	-1.6508	3.38972e-06	0.632338	-1.58143	0.00938892	1.11152	1.11152	0.0018513	1.16027	1.16027	0.17763	1.04386
11716663_a_at	100292463 /// 9518	GDF15 /// LOC100292463	growth differentiation factor 15 /// similar to growth differentiation factor 15	NM_004864 /// XM_002345162	1.42686e-06	0.00562443	0.809798	-1.23488	4.57608e-05	1.6858	1.6858	1.00508e-06	2.7287	2.7287	0.154316	0.921581	-1.08509	5.39202e-06	2.12754	2.12754	6.39982e-06	2.08176	2.08176	3.23944e-07	3.3696	3.3696	0.0417567	1.13804	1.13804	1.26216e-06	2.62724	2.62724	7.2648e-05	1.61863	1.61863	1.98187e-05	0.546672	-1.82925	0.00352622	1.26203	1.26203	6.32163e-07	0.337737	-2.96089	0.00253738	0.77969	-1.28256	2.94837e-06	2.30857
11724901_s_at	29970	SCHIP1	schwannomin interacting protein 1	NM_014575	1.43823e-06	0.782779	0.98455	-1.01569	0.00963317	0.817169	-1.22374	1.86594e-06	2.64911	2.64911	2.60536e-06	2.51087	2.51087	6.94796e-06	2.17941	2.17941	0.0136212	0.829992	-1.20483	1.69911e-06	2.69068	2.69068	2.36007e-06	2.55027	2.55027	6.18771e-06	2.21361	2.21361	6.11796e-07	3.24181	3.24181	8.06759e-07	3.07264	3.07264	1.79147e-06	2.66703	2.66703	0.359289	0.947817	-1.05506	0.0111744	0.822696	-1.21552	0.039494	0.867991
11743003_a_at	1580	CYP4B1	cytochrome P450, family 4, subfamily B, polypeptide 1	NM_000779 /// NM_001099772	1.44421e-06	4.32458e-06	5.34523	5.34523	0.00178986	1.76903	1.76903	9.93101e-06	0.233557	-4.28162	6.99153e-05	2.82007	2.82007	0.00746844	1.52829	1.52829	4.84171e-05	0.330955	-3.02156	1.06619e-07	0.0436945	-22.8862	0.000992752	0.527587	-1.89542	2.3699e-05	0.285917	-3.49752	1.41999e-06	0.132025	-7.57431	0.00481385	1.59413	1.59413	0.221202	0.863914	-1.15752	4.15531e-07	12.0745	12.0745	2.21127e-06	6.54355	6.54355	0.00124123	0.541933
11744868_a_at	10592	SMC2	structural maintenance of chromosomes 2	NM_001042550 /// NM_001042551 /// NM_006444	1.44503e-06	0.0406843	1.18925	1.18925	0.00404188	1.3512	1.3512	2.46507e-07	5.43124	5.43124	2.2539e-06	3.20589	3.20589	7.32179e-06	2.59433	2.59433	0.104024	1.13617	1.13617	4.68684e-07	4.56693	4.56693	5.81241e-06	2.69572	2.69572	2.35259e-05	2.18148	2.18148	7.89149e-07	4.01958	4.01958	1.29998e-05	2.37263	2.37263	6.5594e-05	1.92003	1.92003	0.000217131	0.590268	-1.69414	3.21621e-05	0.477668	-2.0935	0.0192078	0.809238
11720972_at	7153	TOP2A	topoisomerase (DNA) II alpha 170kDa	NM_001067	1.44656e-06	0.0408222	0.758694	-1.31805	0.586699	1.06296	1.06296	6.12474e-07	10.1303	10.1303	3.70402e-06	5.51613	5.51613	4.15761e-05	3.0858	3.0858	0.0192877	1.40104	1.40104	3.13599e-07	13.3524	13.3524	1.53043e-06	7.27056	7.27056	1.17057e-05	4.06726	4.06726	7.17691e-07	9.53032	9.53032	4.58765e-06	5.18941	5.18941	5.71747e-05	2.90303	2.90303	0.00124147	0.544516	-1.83649	3.05744e-05	0.30461	-3.28289	0.00156867	0.559415
11747796_a_at	3978	LIG1	ligase I, DNA, ATP-dependent	NM_000234	1.45317e-06	0.566019	0.974846	-1.0258	0.230284	1.05762	1.05762	5.97457e-07	2.50327	2.50327	2.24793e-06	2.08241	2.08241	9.34639e-06	1.7779	1.7779	0.100141	1.08491	1.08491	5.07809e-07	2.56786	2.56786	1.83767e-06	2.13614	2.13614	7.2559e-06	1.82378	1.82378	8.68082e-07	2.36689	2.36689	3.58942e-06	1.96895	1.96895	1.69647e-05	1.68104	1.68104	0.00463448	0.831874	-1.20211	0.000182994	0.710232	-1.40799	0.00931684	0.853774
11732567_at	4155	MBP	myelin basic protein	NM_001025081 /// NM_001025090 /// NM_001025092 /// NM_001025100 /// NM_001025101	1.45856e-06	0.000127153	1.39397	1.39397	1.41421e-05	1.62818	1.62818	5.15936e-05	0.677413	-1.4762	1.94205e-05	0.630313	-1.58651	0.212398	1.05469	1.05469	0.00658104	1.16802	1.16802	1.41419e-06	0.48596	-2.05778	8.04899e-07	0.452171	-2.21155	0.00033503	0.756612	-1.32168	4.45319e-07	0.416055	-2.40353	2.78454e-07	0.387127	-2.58313	2.76352e-05	0.647774	-1.54375	0.107922	0.930471	-1.07473	2.47063e-05	1.55694	1.55694	1.02941e-05	1.67329
11715893_s_at	3429	IFI27	interferon, alpha-inducible protein 27	NM_001130080 /// NM_005532	1.46616e-06	0.000164367	1.9303	1.9303	0.000109488	2.0281	2.0281	8.70553e-05	2.08842	2.08842	2.74826e-07	7.18198	7.18198	3.18524e-07	6.8433	6.8433	0.555137	1.05067	1.05067	0.358091	1.08191	1.08191	3.04076e-06	3.72066	3.72066	3.79054e-06	3.54521	3.54521	0.723811	1.02974	1.02974	3.81036e-06	3.54123	3.54123	4.79009e-06	3.37423	3.37423	4.3733e-06	3.43896	3.43896	5.527e-06	3.27679	3.27679	0.563885	0.952843
11728985_s_at	25902	MTHFD1L	methylenetetrahydrofolate dehydrogenase (NADP+ dependent) 1-like	NM_015440	1.47008e-06	0.141872	1.09441	1.09441	4.4388e-05	1.74907	1.74907	0.000222097	1.5223	1.5223	6.71671e-06	2.16919	2.16919	1.62792e-07	4.27214	4.27214	0.000120541	1.59818	1.59818	0.000822727	1.39098	1.39098	1.38384e-05	1.98206	1.98206	2.38516e-07	3.90359	3.90359	0.0405489	0.87035	-1.14896	0.00684949	1.2402	1.2402	2.90712e-06	2.44252	2.44252	0.000564935	1.42494	1.42494	1.23846e-06	2.80637	2.80637	1.46126e-05	1.96946
11716580_s_at	84418	C5orf32	chromosome 5 open reading frame 32	NM_032412	1.47117e-06	1.10478e-05	2.25904	2.25904	5.07644e-06	2.5366	2.5366	5.12651e-05	0.535382	-1.86782	0.0288668	0.839625	-1.19101	0.253856	0.925736	-1.08022	0.10692	1.12287	1.12287	3.85472e-07	0.236995	-4.21949	3.53975e-06	0.371673	-2.69054	6.51208e-06	0.409792	-2.44026	2.4323e-07	0.211063	-4.73793	1.84305e-06	0.331004	-3.02112	3.1789e-06	0.364951	-2.74009	0.000322717	1.56827	1.56827	0.000108334	1.72911	1.72911	0.161493	1.10256
11717417_s_at	58480	RHOU	ras homolog gene family, member U	NM_021205	1.47448e-06	0.000908019	1.37788	1.37788	0.000979025	0.729072	-1.37161	1.36299e-06	0.366109	-2.73143	0.000887731	0.724754	-1.37978	1.82848e-06	0.384392	-2.60151	1.98023e-05	0.529127	-1.8899	2.63601e-07	0.265705	-3.76357	1.87647e-05	0.525993	-1.90117	3.29402e-07	0.278974	-3.58456	1.25177e-05	0.502157	-1.99141	0.914108	0.994077	-1.00596	1.91685e-05	0.527234	-1.89669	1.31649e-05	1.97961	1.97961	0.39175	1.04994	1.04994	2.02321e-05	0.530375
11724763_s_at	64798	DEPDC6	DEP domain containing 6	NM_022783	1.47684e-06	0.0588991	1.11869	1.11869	0.000234324	1.45633	1.45633	5.69445e-05	0.616636	-1.6217	3.52804e-06	0.458146	-2.18271	5.96971e-06	0.489835	-2.0415	0.00155528	1.30182	1.30182	1.71374e-05	0.551212	-1.81418	1.59848e-06	0.409537	-2.44178	2.53118e-06	0.437864	-2.28381	2.00126e-06	0.423417	-2.36174	3.44445e-07	0.314589	-3.17875	4.90748e-07	0.336348	-2.97311	0.000837442	0.742976	-1.34594	0.00307614	0.794366	-1.25887	0.214641	1.06917
11744426_x_at	9768	KIAA0101	KIAA0101	NM_001029989 /// NM_014736	1.47693e-06	0.392308	0.944123	-1.05918	0.0765299	1.14259	1.14259	2.6711e-07	4.76976	4.76976	1.72218e-05	2.16045	2.16045	8.40837e-05	1.79378	1.79378	0.0222833	1.21021	1.21021	2.15409e-07	5.05206	5.05206	1.13319e-05	2.28832	2.28832	4.9286e-05	1.89994	1.89994	4.5391e-07	4.17452	4.17452	5.14478e-05	1.89084	1.89084	0.000355497	1.56992	1.56992	1.46604e-05	0.452947	-2.20776	4.27222e-06	0.376072	-2.65906	0.0246051	0.830279
11751921_s_at	196	AHR	aryl hydrocarbon receptor	NM_001621	1.47876e-06	2.05452e-05	0.340246	-2.93905	2.35237e-05	0.348838	-2.86666	0.362425	1.09277	1.09277	8.68036e-07	0.157494	-6.34944	5.06309e-07	0.1321	-7.57001	0.791038	1.02525	1.02525	1.29827e-05	3.21172	3.21172	0.000139832	0.462884	-2.16037	4.35908e-05	0.388249	-2.57566	1.47208e-05	3.13261	3.13261	0.000116931	0.451482	-2.21493	3.75474e-05	0.378686	-2.64071	6.57367e-07	0.144123	-6.9385	3.92409e-07	0.120885	-8.27231	0.0986237	0.838762
11716819_a_at	8454	CUL1	cullin 1	NM_003592	1.47988e-06	0.000461347	0.914643	-1.09332	0.000144067	1.11651	1.11651	0.00845641	0.951364	-1.05112	1.02486e-05	0.839633	-1.191	1.19389e-05	1.18563	1.18563	4.73653e-06	1.22071	1.22071	0.0228071	1.04015	1.04015	0.000577848	0.91799	-1.08934	1.00244e-06	1.29627	1.29627	1.7098e-05	0.852085	-1.17359	5.74916e-07	0.752013	-1.32976	0.00354703	1.0619	1.0619	7.10251e-05	0.882557	-1.13307	2.64982e-06	1.24624	1.24624	1.84394e-07	1.41208
11753918_a_at	79902	NUP85	nucleoporin 85kDa	NM_024844	1.49008e-06	0.83294	0.990249	-1.00985	0.000389429	1.37191	1.37191	8.96742e-07	2.48006	2.48006	1.62557e-06	2.27373	2.27373	1.01273e-06	2.4347	2.4347	0.000329692	1.38541	1.38541	8.41491e-07	2.50448	2.50448	1.51554e-06	2.29612	2.29612	9.49116e-07	2.45868	2.45868	1.11176e-05	1.80775	1.80775	2.78964e-05	1.65735	1.65735	1.33691e-05	1.77469	1.77469	0.0986679	0.916803	-1.09075	0.692571	0.98171	-1.01863	0.175002	1.0708
11748713_a_at	259266	ASPM	asp (abnormal spindle) homolog, microcephaly associated (Drosophila)	NM_018136	1.49398e-06	0.351927	0.882946	-1.13257	0.769576	1.03854	1.03854	1.08724e-06	11.4601	11.4601	2.16917e-06	8.75737	8.75737	4.67865e-06	6.71439	6.71439	0.236376	1.17622	1.17622	8.0953e-07	12.9794	12.9794	1.56035e-06	9.91836	9.91836	3.22436e-06	7.60453	7.60453	1.19261e-06	11.0348	11.0348	2.40621e-06	8.43237	8.43237	5.26313e-06	6.4652	6.4652	0.0720591	0.76416	-1.30863	0.00491249	0.585891	-1.7068	0.0747961	0.766712
11719265_a_at	79083	MLPH	melanophilin	NM_001042467 /// NM_024101	1.49422e-06	1.60051e-05	0.57596	-1.73623	0.151537	0.930075	-1.07518	9.65737e-06	1.82528	1.82528	0.706044	1.01761	1.01761	1.25766e-05	1.77727	1.77727	3.6113e-05	1.61483	1.61483	2.06797e-07	3.16912	3.16912	1.33545e-05	1.76681	1.76681	2.37686e-07	3.08575	3.08575	4.96296e-06	1.96251	1.96251	0.0876355	1.09412	1.09412	6.28736e-06	1.91088	1.91088	1.14662e-05	0.557509	-1.79369	0.567863	0.973693	-1.02702	1.50461e-05	1.74651
11719966_x_at	7307	U2AF1	U2 small nuclear RNA auxiliary factor 1	NM_001025203 /// NM_001025204 /// NM_006758	1.49734e-06	0.0112897	0.91341	-1.0948	0.261619	1.03161	1.03161	5.58115e-06	1.45673	1.45673	1.22043e-05	1.38965	1.38965	7.67633e-07	1.6931	1.6931	0.00286725	1.12941	1.12941	1.56702e-06	1.59483	1.59483	2.93692e-06	1.52139	1.52139	2.99066e-07	1.8536	1.8536	9.25009e-06	1.41209	1.41209	2.17254e-05	1.34707	1.34707	1.10133e-06	1.64122	1.64122	0.109651	0.953952	-1.04827	0.000976296	1.16226	1.16226	0.000223922	1.21836
11719666_a_at	3925	STMN1	stathmin 1	NM_001145454 /// NM_005563 /// NM_203399 /// NM_203401	1.49856e-06	0.0890514	1.17789	1.17789	0.0222312	1.28038	1.28038	3.19926e-07	7.11475	7.11475	2.23079e-06	4.11178	4.11178	8.98694e-06	3.05008	3.05008	0.341462	1.08702	1.08702	5.36906e-07	6.04027	6.04027	4.6031e-06	3.49081	3.49081	2.26154e-05	2.58946	2.58946	7.11745e-07	5.55674	5.55674	6.90109e-06	3.21137	3.21137	3.83767e-05	2.38217	2.38217	0.000500107	0.577923	-1.73033	4.4166e-05	0.428699	-2.33264	0.0101159	0.741792
11734713_s_at	10926	DBF4	DBF4 homolog (S. cerevisiae)	NM_006716	1.49911e-06	0.887041	0.987903	-1.01225	0.00879141	1.36816	1.36816	4.49617e-07	6.57918	6.57918	2.69926e-06	4.02175	4.02175	4.62094e-06	3.56142	3.56142	0.00740753	1.38492	1.38492	4.3274e-07	6.65975	6.65975	2.56425e-06	4.071	4.071	4.36926e-06	3.60503	3.60503	1.32264e-06	4.80878	4.80878	1.20446e-05	2.93953	2.93953	2.41075e-05	2.60307	2.60307	0.000970226	0.611284	-1.6359	0.000296279	0.541316	-1.84735	0.189322	0.885539
11726596_x_at	1854	DUT	deoxyuridine triphosphatase	NM_001025248 /// NM_001025249 /// NM_001948	1.51236e-06	0.00305001	0.895058	-1.11725	0.0324915	1.06626	1.06626	3.68967e-07	1.73254	1.73254	0.0720196	1.05183	1.05183	0.000869274	1.15237	1.15237	0.00027964	1.19127	1.19127	1.23555e-07	1.93567	1.93567	0.000435318	1.17515	1.17515	3.529e-05	1.28748	1.28748	7.70987e-07	1.62488	1.62488	0.577995	0.986467	-1.01372	0.0153924	1.08076	1.08076	6.54247e-07	0.607102	-1.64717	2.16245e-06	0.665134	-1.50346	0.00763003	1.09559
11726724_a_at	150468	CKAP2L	cytoskeleton associated protein 2-like	NM_152515	1.52723e-06	0.827019	1.01976	1.01976	0.000983643	1.66929	1.66929	4.66593e-07	7.058	7.058	2.53649e-06	4.34081	4.34081	2.06237e-06	4.57441	4.57441	0.00120515	1.63694	1.63694	4.95333e-07	6.92124	6.92124	2.74521e-06	4.2567	4.2567	2.22617e-06	4.48578	4.48578	2.82159e-06	4.22815	4.22815	3.10588e-05	2.60039	2.60039	2.28233e-05	2.74033	2.74033	0.00129414	0.61502	-1.62596	0.00231224	0.648117	-1.54293	0.563309	1.05382
11733216_s_at	54532	USP53	ubiquitin specific peptidase 53	NM_019050	1.52867e-06	1.58651e-06	4.07243	4.07243	0.000209112	1.82729	1.82729	6.42086e-05	0.475355	-2.10369	4.74707e-05	2.19046	2.19046	0.532222	1.05145	1.05145	4.18955e-05	0.448698	-2.22867	1.27121e-07	0.116725	-8.56715	0.000178702	0.537876	-1.85917	1.96687e-06	0.258188	-3.87314	2.03275e-06	0.260142	-3.84406	0.0537454	1.19875	1.19875	0.000337448	0.575417	-1.73787	9.63207e-07	4.60806	4.60806	4.42266e-05	2.21194	2.21194	6.92172e-05	0.480015
11724832_at	412	STS	steroid sulfatase (microsomal), isozyme S	NM_000351	1.53638e-06	0.000720657	1.32946	1.32946	0.00200409	1.26339	1.26339	2.41028e-05	0.592598	-1.68748	6.50478e-06	0.519281	-1.92574	6.95659e-06	0.523176	-1.9114	0.299711	0.950304	-1.05229	1.89737e-06	0.445742	-2.24345	7.74636e-07	0.390594	-2.5602	8.12173e-07	0.393524	-2.54114	2.78653e-06	0.469052	-2.13196	1.07782e-06	0.41102	-2.43297	1.13305e-06	0.414104	-2.41485	0.0259303	0.876279	-1.14119	0.0322467	0.882852	-1.13269	0.873306	1.0075
11721838_a_at	11010	GLIPR1	GLI pathogenesis-related 1	NM_006851	1.53735e-06	2.47907e-05	0.493513	-2.02629	0.000129356	0.589473	-1.69643	3.93985e-06	2.63286	2.63286	0.00144902	0.71323	-1.40207	0.00181025	0.723583	-1.38201	0.0267428	1.19444	1.19444	1.5336e-07	5.33494	5.33494	0.000927198	1.44521	1.44521	0.000757059	1.46619	1.46619	2.99081e-07	4.46647	4.46647	0.020364	1.20994	1.20994	0.0151346	1.22751	1.22751	6.71747e-07	0.270895	-3.69146	7.17447e-07	0.274828	-3.63865	0.820852	1.01452
11733970_a_at	54510	PCDH18	protocadherin 18	NM_019035	1.53942e-06	1.02238e-05	3.08411	3.08411	0.000198039	1.95516	1.95516	1.48701e-05	0.347821	-2.87505	1.7055e-05	2.80506	2.80506	0.000190207	1.96474	1.96474	0.00156532	0.633948	-1.57742	2.05541e-07	0.112778	-8.86695	0.298861	0.909522	-1.09948	0.00165396	0.637054	-1.56972	8.26898e-07	0.177898	-5.62119	0.00494032	1.43469	1.43469	0.955174	1.0049	1.0049	2.67763e-07	8.06468	8.06468	8.13158e-07	5.64873	5.64873	0.00526748	0.700428
11723998_at	57405	SPC25	SPC25, NDC80 kinetochore complex component, homolog (S. cerevisiae)	NM_020675	1.55479e-06	0.1422	0.846238	-1.1817	0.184952	1.15953	1.15953	3.69002e-07	10.4265	10.4265	9.39956e-06	3.87401	3.87401	9.19784e-05	2.48734	2.48734	0.0189261	1.37022	1.37022	2.45084e-07	12.321	12.321	4.75924e-06	4.57792	4.57792	3.52378e-05	2.93929	2.93929	5.43623e-07	8.99199	8.99199	1.84304e-05	3.34101	3.34101	0.000247724	2.14512	2.14512	5.74132e-05	0.371554	-2.6914	6.75209e-06	0.238559	-4.19183	0.00418291	0.642059
11734550_x_at	7045	TGFBI	transforming growth factor, beta-induced, 68kDa	NM_000358	1.56383e-06	0.000535205	0.709655	-1.40913	0.272973	0.940127	-1.06369	2.00914e-06	2.48833	2.48833	9.4512e-06	2.0144	2.0144	2.41948e-05	1.81427	1.81427	0.00151987	1.32476	1.32476	3.02616e-07	3.50639	3.50639	9.04561e-07	2.83856	2.83856	1.69053e-06	2.55655	2.55655	1.36411e-06	2.6468	2.6468	5.76562e-06	2.14269	2.14269	1.36594e-05	1.92981	1.92981	0.00615054	0.809538	-1.23527	0.000829383	0.729111	-1.37153	0.0868374	0.900651
11728728_s_at	154	ADRB2	adrenergic, beta-2-, receptor, surface	NM_000024	1.56504e-06	0.229499	0.951989	-1.05043	0.481432	1.02798	1.02798	3.98225e-06	1.79231	1.79231	1.6535e-06	1.96864	1.96864	1.65448e-06	1.96851	1.96851	0.0818331	1.07983	1.07983	2.47262e-06	1.8827	1.8827	1.09214e-06	2.06793	2.06793	1.09275e-06	2.06779	2.06779	5.2929e-06	1.74351	1.74351	2.11391e-06	1.91505	1.91505	2.11522e-06	1.91492	1.91492	0.0434246	1.09838	1.09838	0.043533	1.09831	1.09831	0.998583	0.999932
11727031_a_at	8878	SQSTM1	sequestosome 1	NM_001142298 /// NM_001142299 /// NM_003900	1.56514e-06	0.0148845	1.16213	1.16213	1.17818e-05	1.79703	1.79703	8.79062e-06	0.53993	-1.85209	4.36782e-05	0.626726	-1.59559	0.0086734	0.843436	-1.18563	6.49547e-05	1.54632	1.54632	2.44235e-06	0.464603	-2.15237	8.69236e-06	0.53929	-1.85429	0.000361357	0.725766	-1.37785	1.69123e-07	0.300458	-3.32826	3.71778e-07	0.348757	-2.86732	2.64232e-06	0.469351	-2.1306	0.0153841	1.16075	1.16075	5.69588e-05	1.56212	1.56212	0.000546331	1.34578
11715576_at	5879	RAC1	ras-related C3 botulinum toxin substrate 1 (rho family, small GTP binding protei	NM_006908 /// NM_018890	1.56704e-06	0.0357599	0.868516	-1.15139	0.0150717	0.838516	-1.19258	1.37256e-06	2.70097	2.70097	5.3637e-06	2.19985	2.19985	2.55164e-05	1.82784	1.82784	0.526417	0.965459	-1.03578	6.25415e-07	3.10986	3.10986	2.03733e-06	2.53289	2.53289	7.52517e-06	2.10456	2.10456	5.21808e-07	3.22113	3.22113	1.63622e-06	2.6235	2.6235	5.74295e-06	2.17985	2.17985	0.00775762	0.814468	-1.2278	0.000297455	0.676736	-1.47768	0.0121731	0.830893
11719148_a_at	27106	ARRDC2	arrestin domain containing 2	NM_001025604 /// NM_015683	1.57771e-06	0.00164668	1.24838	1.24838	4.22951e-05	0.648457	-1.54212	1.06919e-05	0.577291	-1.73223	2.5816e-05	1.60316	1.60316	0.00021626	0.722962	-1.3832	3.81901e-06	0.51944	-1.92515	1.45734e-06	0.462434	-2.16247	0.000883488	1.28419	1.28419	1.10582e-05	0.579122	-1.72675	0.0297449	0.890254	-1.12327	5.64518e-07	2.47226	2.47226	0.0378865	1.1149	1.1149	2.753e-07	2.77703	2.77703	0.00153159	1.25233	1.25233	1.20563e-06	0.450961
11726210_at	28999	KLF15	Kruppel-like factor 15	NM_014079	1.58313e-06	0.000177266	1.5355	1.5355	0.000794253	0.722133	-1.38479	1.44434e-06	0.37335	-2.67845	0.39837	0.953574	-1.04869	1.11611e-05	0.498757	-2.00498	6.95018e-06	0.470291	-2.12634	1.68982e-07	0.243145	-4.11277	9.83055e-05	0.621018	-1.61026	6.60068e-07	0.324817	-3.07866	1.51974e-05	0.51701	-1.9342	0.00180168	1.3205	1.3205	0.000399034	0.690672	-1.44787	1.93448e-06	2.5541	2.5541	0.00146237	1.3359	1.3359	1.68453e-05	0.523039
11734428_a_at	4110	MAGEA11	melanoma antigen family A, 11	NM_001011544 /// NM_005366	1.58984e-06	2.4486e-06	0.541966	-1.84513	1.38735e-06	0.509456	-1.96288	0.0789941	1.07804	1.07804	2.11656e-06	0.533725	-1.87362	2.4371e-06	0.541701	-1.84604	0.132524	0.940014	-1.06381	1.23619e-06	1.98912	1.98912	0.681549	0.984795	-1.01544	0.989469	0.999511	-1.00049	7.42148e-07	2.11606	2.11606	0.238441	1.04764	1.04764	0.135068	1.06329	1.06329	1.08503e-06	0.49509	-2.01983	1.231e-06	0.502489	-1.99009	0.691046	1.01494
11716579_a_at	84418	C5orf32	chromosome 5 open reading frame 32	NM_032412	1.59242e-06	2.01951e-05	1.79329	1.79329	7.24054e-06	2.00686	2.00686	2.46996e-05	0.568891	-1.75781	0.00779523	0.826427	-1.21003	0.28232	1.0591	1.0591	0.0599347	1.11909	1.11909	3.78707e-07	0.317233	-3.15226	3.8815e-06	0.460844	-2.16993	3.66851e-05	0.590592	-1.69322	2.17147e-07	0.283473	-3.52767	1.74537e-06	0.411801	-2.42836	1.19641e-05	0.527741	-1.89487	0.000255059	1.4527	1.4527	1.40829e-05	1.8617	1.8617	0.00221775	1.28154
11719104_s_at	8895	CPNE3	copine III	NM_003909	1.59252e-06	0.167699	1.04616	1.04616	0.465391	1.02267	1.02267	7.71584e-07	0.547487	-1.82653	4.1966e-06	0.636225	-1.57177	1.87223e-05	0.704671	-1.4191	0.459797	0.977544	-1.02297	5.02595e-07	0.52333	-1.91084	2.39727e-06	0.608151	-1.64433	9.24637e-06	0.673577	-1.48461	6.21251e-07	0.535351	-1.86793	3.15735e-06	0.622122	-1.6074	1.30559e-05	0.68905	-1.45127	0.00197136	1.16208	1.16208	0.000121391	1.2871	1.2871	0.0120354	1.10758
11733019_a_at	5295	PIK3R1	phosphoinositide-3-kinase, regulatory subunit 1 (alpha)	NM_181504 /// NM_181523 /// NM_181524	1.59539e-06	1.29947e-05	1.88163	1.88163	0.533524	0.968301	-1.03274	5.08406e-06	0.476043	-2.10065	0.159238	0.924619	-1.08153	4.17784e-05	0.596626	-1.67609	9.72713e-06	0.514607	-1.94323	1.32264e-07	0.252995	-3.95264	6.56816e-06	0.491393	-2.03503	3.84931e-07	0.317079	-3.15378	6.59409e-06	0.491627	-2.03406	0.38051	0.954888	-1.04724	6.03701e-05	0.616158	-1.62296	9.76806e-06	1.9423	1.9423	0.00358252	1.2533	1.2533	0.000106517	0.645267
11717913_at	1036	CDO1	cysteine dioxygenase, type I	NM_001801	1.60779e-06	5.62637e-05	0.55623	-1.79782	4.13194e-05	0.538427	-1.85726	9.11802e-05	0.58346	-1.71391	4.05816e-07	0.256134	-3.90421	2.09619e-07	0.218268	-4.58153	0.597424	0.967994	-1.03306	0.444109	1.04896	1.04896	1.12318e-05	0.460482	-2.17164	3.74556e-06	0.392406	-2.54838	0.217869	1.08364	1.08364	1.44133e-05	0.475708	-2.10213	4.61141e-06	0.40538	-2.46682	7.92209e-06	0.438991	-2.27795	2.79346e-06	0.374092	-2.67314	0.0336806	0.852163
11720240_at	11013	TMSB15A	thymosin beta 15a	NM_021992	1.61245e-06	0.981237	1.00224	1.00224	0.687424	1.03937	1.03937	6.29947e-07	7.24922	7.24922	3.29509e-06	4.46963	4.46963	8.28705e-06	3.59468	3.59468	0.704457	1.03704	1.03704	6.34191e-07	7.233	7.233	3.32426e-06	4.45963	4.45963	8.37236e-06	3.58663	3.58663	7.07975e-07	6.97466	6.97466	3.84243e-06	4.30034	4.30034	9.91073e-06	3.45853	3.45853	0.00184569	0.616567	-1.62188	0.000256019	0.495871	-2.01665	0.0545056	0.804245
11734865_a_at	29893	PSMC3IP	PSMC3 interacting protein	NM_013290 /// NM_016556	1.62425e-06	0.0202388	1.14886	1.14886	1.24246e-06	2.35353	2.35353	2.78567e-07	3.00765	3.00765	4.4524e-06	1.99237	1.99237	2.17064e-06	2.17884	2.17884	3.52856e-06	2.04858	2.04858	6.20215e-07	2.61794	2.61794	1.65496e-05	1.73422	1.73422	6.87949e-06	1.89653	1.89653	0.00146307	1.27793	1.27793	0.00938223	0.846547	-1.18127	0.132269	0.925779	-1.08017	8.75331e-05	0.662435	-1.50958	0.000342371	0.724435	-1.38039	0.0898811	1.09359
11745833_s_at	1894	ECT2	epithelial cell transforming sequence 2 oncogene	NM_018098	1.63179e-06	0.649043	1.0441	1.0441	0.00681041	1.43912	1.43912	5.28273e-07	7.47947	7.47947	2.28796e-06	4.8105	4.8105	3.39119e-06	4.3462	4.3462	0.011924	1.37834	1.37834	6.00824e-07	7.16358	7.16358	2.6963e-06	4.60733	4.60733	4.04093e-06	4.16265	4.16265	1.72286e-06	5.19726	5.19726	1.07445e-05	3.34267	3.34267	1.79077e-05	3.02005	3.02005	0.00271908	0.643161	-1.55482	0.000945229	0.581085	-1.72092	0.303122	0.903483
11743732_a_at	1827	RCAN1	regulator of calcineurin 1	NM_004414 /// NM_203417 /// NM_203418	1.63498e-06	0.0007676	1.29101	1.29101	9.95864e-06	1.73846	1.73846	2.39124e-07	2.82906	2.82906	1.52664e-06	2.14019	2.14019	5.85952e-07	2.44584	2.44584	0.000337092	1.34659	1.34659	1.27409e-06	2.19135	2.19135	1.68004e-05	1.65776	1.65776	4.27335e-06	1.89452	1.89452	2.08589e-05	1.62733	1.62733	0.00222242	1.23108	1.23108	0.000157748	1.4069	1.4069	0.000478043	0.756501	-1.32188	0.0117784	0.864543	-1.15668	0.0169355	1.14282
11721707_at	57678	GPAM	glycerol-3-phosphate acyltransferase, mitochondrial	NM_020918	1.63699e-06	4.22544e-06	0.311506	-3.21021	1.72988e-05	0.400013	-2.49992	4.38159e-06	0.313752	-3.18724	2.24685e-07	0.147408	-6.78391	1.97027e-07	0.141244	-7.07992	0.0150968	1.28412	1.28412	0.926109	1.00721	1.00721	5.55305e-05	0.473209	-2.11323	4.04202e-05	0.453424	-2.20544	0.0170262	0.784354	-1.27493	1.05054e-05	0.368507	-2.71365	8.22629e-06	0.3531	-2.83206	5.25828e-05	0.469822	-2.12846	3.83769e-05	0.450179	-2.22134	0.586165	0.95819
11744151_x_at	9663	LPIN2	lipin 2	NM_014646	1.63745e-06	6.75239e-07	2.04125	2.04125	3.01522e-05	1.45251	1.45251	5.61148e-05	1.3979	1.3979	2.57689e-07	2.3144	2.3144	4.45588e-07	2.14968	2.14968	5.13034e-05	0.711578	-1.40533	2.77989e-05	0.684823	-1.46023	0.00928761	1.13381	1.13381	0.171274	1.05312	1.05312	0.29371	0.9624	-1.03907	8.3347e-06	1.59338	1.59338	2.27317e-05	1.47997	1.47997	5.24634e-06	1.65563	1.65563	1.32334e-05	1.53779	1.53779	0.0685264	0.928825
11723385_s_at	5046	PCSK6	proprotein convertase subtilisin/kexin type 6	NM_002570 /// NM_138319 /// NM_138320 /// NM_138321 /// NM_138322 /// NM_138323	1.6401e-06	7.33926e-05	0.4316	-2.31696	8.32954e-06	0.293716	-3.40465	0.00130665	0.609075	-1.64183	4.84449e-07	0.137472	-7.27421	2.70417e-07	0.112049	-8.92463	0.00459857	0.680529	-1.46945	0.00769331	1.4112	1.4112	1.24174e-05	0.318517	-3.13955	4.74749e-06	0.259614	-3.85187	0.000162902	2.07369	2.07369	0.000130132	0.468043	-2.13655	3.3529e-05	0.381489	-2.62131	2.65589e-06	0.225706	-4.43054	1.24188e-06	0.183967	-5.43577	0.058292	0.815072
11756631_s_at	79770	TXNDC15	thioredoxin domain containing 15	NM_024715	1.6404e-06	0.0154674	0.928337	-1.07719	0.00037467	0.852964	-1.17238	4.95861e-06	1.40419	1.40419	0.126464	0.961364	-1.04019	8.70221e-06	0.734644	-1.3612	0.00884318	0.918808	-1.08837	1.54386e-06	1.51259	1.51259	0.166614	1.03558	1.03558	4.30087e-05	0.791354	-1.26366	5.12316e-07	1.64625	1.64625	0.00168653	1.12709	1.12709	0.000526954	0.861284	-1.16106	2.59929e-06	0.68464	-1.46062	1.07707e-07	0.52318	-1.91139	1.92785e-05	0.764168
11743295_a_at	1063	CENPF	centromere protein F, 350/400ka (mitosin)	NM_016343	1.64201e-06	0.313096	0.866708	-1.15379	0.754391	0.958336	-1.04348	7.58011e-07	15.3252	15.3252	2.63153e-06	9.12833	9.12833	4.81371e-05	3.827	3.827	0.468616	1.10572	1.10572	5.59825e-07	17.6821	17.6821	1.81803e-06	10.5322	10.5322	2.69003e-05	4.41556	4.41556	6.91557e-07	15.9915	15.9915	2.35182e-06	9.52519	9.52519	4.02551e-05	3.99338	3.99338	0.00722007	0.595642	-1.67886	3.9795e-05	0.24972	-4.00449	0.000540658	0.419244
11730319_at	4982	TNFRSF11B	tumor necrosis factor receptor superfamily, member 11b	NM_002546	1.65636e-06	3.01836e-07	2.65082	2.65082	0.000156791	1.39538	1.39538	0.210395	1.05731	1.05731	1.37578e-06	2.12744	2.12744	1.3331e-05	1.6699	1.6699	3.58761e-06	0.526394	-1.89972	4.28304e-07	0.398862	-2.50713	0.00146706	0.802561	-1.24601	2.43669e-05	0.629957	-1.58741	0.000429762	0.757724	-1.31974	4.12267e-05	1.52464	1.52464	0.00402072	1.19674	1.19674	2.16415e-06	2.01213	2.01213	2.59682e-05	1.57939	1.57939	0.000889401	0.784934
11734893_s_at	55084	SOBP	sine oculis binding protein homolog (Drosophila)	NM_018013	1.66238e-06	0.000152239	0.622907	-1.60538	4.70531e-05	0.558511	-1.79047	3.75242e-06	0.406555	-2.45969	1.91542e-07	0.226003	-4.42472	5.22552e-07	0.284715	-3.51228	0.10005	0.89662	-1.1153	0.000270832	0.652673	-1.53216	1.8602e-06	0.362819	-2.75619	8.49693e-06	0.457075	-2.18782	0.00131448	0.727926	-1.37377	3.63944e-06	0.404652	-2.47126	2.03467e-05	0.509776	-1.96165	4.49414e-05	0.555897	-1.79889	0.000719541	0.700312	-1.42793	0.00627447	1.25979
11726504_at	2074 /// 267004	ERCC6 /// PGBD3	excision repair cross-complementing rodent repair deficiency, complementation gr	NM_000124 /// NM_170753	1.66655e-06	0.00308018	1.39793	1.39793	0.000202767	1.75357	1.75357	0.00016795	0.559338	-1.78783	1.5792e-06	0.271963	-3.67697	0.000845079	0.64941	-1.53986	0.0179002	1.2544	1.2544	1.24494e-05	0.400118	-2.49926	4.0649e-07	0.194547	-5.14015	3.48609e-05	0.46455	-2.15262	3.41167e-06	0.31897	-3.13509	1.87932e-07	0.155091	-6.44783	7.75765e-06	0.370335	-2.70026	4.95467e-05	0.486223	-2.05667	0.0774194	1.16103	1.16103	1.67511e-05	2.38786
11716816_a_at	58478	ENOPH1	enolase-phosphatase 1	NM_021204	1.67776e-06	7.83094e-05	1.4901	1.4901	1.62022e-06	2.17516	2.17516	0.000146563	1.42883	1.42883	1.33266e-06	2.23271	2.23271	1.60918e-07	3.14757	3.14757	0.000105663	1.45974	1.45974	0.356633	0.95888	-1.04288	7.24243e-05	1.49836	1.49836	2.03331e-06	2.11232	2.11232	5.81692e-05	0.656883	-1.52234	0.557528	1.02646	1.02646	0.00012051	1.44705	1.44705	4.12093e-05	1.56262	1.56262	1.47247e-06	2.20291	2.20291	0.000181572	1.40976
11730111_a_at	55635	DEPDC1	DEP domain containing 1	NM_001114120 /// NM_017779	1.68459e-06	0.318136	0.864015	-1.15739	0.602667	1.07654	1.07654	6.03553e-07	18.7509	18.7509	4.79585e-06	7.87469	7.87469	1.58537e-05	5.37417	5.37417	0.152582	1.24597	1.24597	4.52097e-07	21.7021	21.7021	3.2075e-06	9.11406	9.11406	9.75934e-06	6.21999	6.21999	7.02059e-07	17.4178	17.4178	5.93693e-06	7.31483	7.31483	2.05615e-05	4.99209	4.99209	0.000651712	0.419962	-2.38117	8.71282e-05	0.286608	-3.48909	0.0293635	0.682461
11730361_at	90693	CCDC126	coiled-coil domain containing 126	NM_138771	1.68481e-06	0.00951614	1.1952	1.1952	0.0025342	1.26646	1.26646	7.41285e-05	0.634192	-1.57681	9.34115e-06	0.520875	-1.91985	1.83752e-06	0.42306	-2.36373	0.269063	1.05962	1.05962	1.10506e-05	0.530614	-1.88461	2.26062e-06	0.435804	-2.29461	6.02327e-07	0.353964	-2.82514	6.63022e-06	0.500759	-1.99697	1.51836e-06	0.411283	-2.43141	4.36414e-07	0.334048	-2.99358	0.00608584	0.82132	-1.21755	0.000143946	0.667084	-1.49906	0.00470122	0.812209
11715681_s_at	8804	CREG1	cellular repressor of E1A-stimulated genes 1	NM_003851	1.71251e-06	0.267749	1.04123	1.04123	0.170385	1.05287	1.05287	1.78714e-05	0.666446	-1.5005	3.11201e-06	0.578574	-1.72839	1.14094e-06	0.522801	-1.91277	0.748305	1.01118	1.01118	1.02903e-05	0.640057	-1.56236	2.04489e-06	0.555665	-1.79965	7.97604e-07	0.5021	-1.99163	8.91386e-06	0.632982	-1.57982	1.83072e-06	0.549523	-1.81976	7.25396e-07	0.49655	-2.01389	0.00523758	0.868149	-1.15188	0.000327331	0.784462	-1.27476	0.0221013	0.903603
11747927_a_at	10631	POSTN	periostin, osteoblast specific factor	NM_001135934 /// NM_001135935 /// NM_001135936 /// NM_006475	1.72371e-06	5.98304e-05	3.75035	3.75035	1.47778e-05	5.39317	5.39317	4.57916e-07	20.91	20.91	3.63431e-07	23.5891	23.5891	3.99434e-07	22.4424	22.4424	0.0340638	1.43804	1.43804	1.3191e-05	5.57548	5.57548	8.88419e-06	6.28984	6.28984	1.04291e-05	5.98408	5.98408	5.19236e-05	3.87713	3.87713	3.18484e-05	4.37389	4.37389	3.8801e-05	4.16126	4.16126	0.399437	1.12812	1.12812	0.61384	1.07328	1.07328	0.720659	0.951388
11723950_a_at	55872	PBK	PDZ binding kinase	NM_018492	1.73263e-06	0.783868	0.969572	-1.03138	0.118967	1.21631	1.21631	5.99276e-07	10.5309	10.5309	2.2953e-06	6.52958	6.52958	2.06857e-05	3.62736	3.62736	0.0799504	1.25448	1.25448	5.54642e-07	10.8614	10.8614	2.08443e-06	6.7345	6.7345	1.80321e-05	3.7412	3.7412	1.00283e-06	8.65806	8.65806	4.39141e-06	5.36836	5.36836	5.33848e-05	2.98227	2.98227	0.00438903	0.620042	-1.61279	6.15335e-05	0.34445	-2.90318	0.00157674	0.555527
11716833_a_at	51768	TM7SF3	transmembrane 7 superfamily member 3	NM_016551	1.74481e-06	0.000337943	0.834081	-1.19892	0.000100459	0.797991	-1.25315	3.32493e-06	1.5019	1.5019	0.000170194	1.22804	1.22804	0.00705721	1.10479	1.10479	0.125569	0.95673	-1.04523	3.74807e-07	1.80067	1.80067	4.46488e-06	1.47232	1.47232	2.86831e-05	1.32456	1.32456	2.43494e-07	1.88211	1.88211	2.36088e-06	1.53891	1.53891	1.2298e-05	1.38446	1.38446	0.000190413	0.817653	-1.22301	1.71955e-05	0.735592	-1.35945	0.00536045	0.899638
11726485_at	79974	C7orf58	chromosome 7 open reading frame 58	NM_001105533 /// NM_024913	1.7643e-06	1.72252e-06	3.25838	3.25838	0.00563252	1.31238	1.31238	0.000100281	0.556342	-1.79745	0.000234247	1.65495	1.65495	0.0079155	0.776936	-1.28711	8.01575e-06	0.402771	-2.4828	1.57414e-07	0.170742	-5.85678	4.41126e-05	0.507906	-1.96887	5.47048e-07	0.238443	-4.19388	1.12396e-05	0.423919	-2.35894	0.0114961	1.26103	1.26103	0.000187833	0.592005	-1.68917	2.76552e-06	2.9747	2.9747	0.00207367	1.39651	1.39651	2.34346e-05	0.469462
11743330_a_at	283871	PGP	phosphoglycolate phosphatase	NM_001042371	1.77846e-06	0.287049	0.969388	-1.03158	0.0157837	1.09271	1.09271	1.7696e-05	1.38687	1.38687	1.52358e-06	1.64364	1.64364	8.10254e-07	1.7382	1.7382	0.00410679	1.12721	1.12721	1.04353e-05	1.43067	1.43067	1.06399e-06	1.69554	1.69554	5.85701e-07	1.79309	1.79309	0.000108131	1.26921	1.26921	4.84954e-06	1.50419	1.50419	2.27798e-06	1.59073	1.59073	0.000695834	1.18514	1.18514	0.00014666	1.25332	1.25332	0.0802852	1.05753
11758148_s_at	567	B2M	beta-2-microglobulin	NM_004048	1.78402e-06	0.0520763	0.968751	-1.03226	0.110028	0.975682	-1.02492	0.000189694	0.89905	-1.11229	1.17748e-06	0.774012	-1.29197	5.54536e-07	0.747616	-1.33758	0.606871	1.00715	1.00715	0.001278	0.928051	-1.07753	2.57263e-06	0.798979	-1.2516	1.10033e-06	0.771732	-1.29579	0.000792858	0.921458	-1.08524	2.13936e-06	0.793304	-1.26055	9.36947e-07	0.76625	-1.30506	2.73056e-05	0.860922	-1.16155	8.13791e-06	0.831563	-1.20256	0.0384613	0.965898
11741252_a_at	1104 /// 751867	RCC1 /// SNHG3-RCC1	regulator of chromosome condensation 1 /// SNHG3-RCC1 readthrough transcript	NM_001048194 /// NM_001048195 /// NM_001048197 /// NM_001048198 /// NM_001048199	1.78484e-06	0.021368	1.10249	1.10249	1.31075e-05	1.50456	1.50456	8.47444e-06	0.643892	-1.55306	0.0470358	0.924347	-1.08184	6.52294e-05	1.36229	1.36229	6.31506e-05	1.36469	1.36469	2.61688e-06	0.584036	-1.71222	0.00140304	0.83842	-1.19272	0.000535348	1.23565	1.23565	1.74901e-07	0.427961	-2.33666	4.6814e-06	0.614365	-1.6277	0.0199001	0.905441	-1.10443	2.6591e-05	1.43556	1.43556	3.66852e-07	2.11571	2.11571	1.77208e-05	1.47378
11748067_a_at	9236	CCPG1	cell cycle progression 1	NM_004748 /// NM_020739	1.78722e-06	0.00091284	0.605262	-1.65218	0.168413	0.878384	-1.13845	1.75646e-05	0.360988	-2.77017	1.23528e-06	0.201505	-4.96265	3.95425e-07	0.143541	-6.96666	0.00411556	1.45125	1.45125	0.000783679	0.596417	-1.67668	1.12626e-05	0.332922	-3.00371	2.32759e-06	0.237155	-4.21665	3.85309e-05	0.410969	-2.43328	2.0343e-06	0.229404	-4.35912	5.96204e-07	0.163415	-6.1194	0.00041038	0.558204	-1.79146	3.12512e-05	0.397633	-2.51488	0.00638538	0.712344
11754241_a_at	84896	ATAD1	ATPase family, AAA domain containing 1	NM_032810	1.7945e-06	7.50137e-06	1.31847	1.31847	0.000129704	1.18339	1.18339	0.000416172	0.872536	-1.14608	0.00425292	0.916929	-1.0906	4.30074e-05	0.815021	-1.22696	0.00142354	0.897546	-1.11415	7.05811e-07	0.66178	-1.51108	1.50684e-06	0.69545	-1.43792	2.84621e-07	0.618156	-1.61771	4.23984e-06	0.737321	-1.35626	1.19954e-05	0.774834	-1.2906	1.28882e-06	0.688718	-1.45197	0.0431458	1.05088	1.05088	0.0126401	0.934082	-1.07057	0.000909119	0.888858
11725910_a_at	1288	COL4A6	collagen, type IV, alpha 6	NM_001847 /// NM_033641	1.79455e-06	3.06722e-05	0.313132	-3.19355	3.53619e-06	0.185969	-5.37725	4.70798e-05	2.93769	2.93769	0.133877	1.19728	1.19728	0.922895	0.989566	-1.01054	0.00241907	0.5939	-1.68379	6.52974e-07	9.38166	9.38166	1.33132e-05	3.82358	3.82358	3.23171e-05	3.16022	3.16022	1.88217e-07	15.7967	15.7967	1.9421e-06	6.43809	6.43809	3.6687e-06	5.32114	5.32114	0.000132707	0.407559	-2.45363	4.45402e-05	0.336852	-2.96867	0.116421	0.826509
11754951_a_at	135112	NCOA7	nuclear receptor coactivator 7	NM_001122842 /// NM_181782	1.79661e-06	0.00385419	0.802171	-1.24662	0.00147839	1.30629	1.30629	6.27298e-05	0.620784	-1.61087	8.01292e-07	0.365597	-2.73525	8.66316e-06	0.510839	-1.95756	5.51775e-05	1.62844	1.62844	0.0018267	0.773881	-1.29219	3.45298e-06	0.45576	-2.19414	8.57131e-05	0.636821	-1.5703	4.76225e-06	0.475229	-2.10425	1.97703e-07	0.279875	-3.57302	1.20771e-06	0.391062	-2.55714	3.44342e-05	0.588927	-1.698	0.0068671	0.822893	-1.21523	0.0004511	1.39727
11718515_a_at	58472	SQRDL	sulfide quinone reductase-like (yeast)	NM_021199	1.79879e-06	0.018381	0.899129	-1.11219	0.00404499	1.1613	1.1613	4.24722e-06	0.59463	-1.68172	1.04111e-06	0.517012	-1.93419	2.33521e-05	0.678359	-1.47414	0.000247278	1.29158	1.29158	1.61726e-05	0.66134	-1.51208	2.93997e-06	0.575014	-1.73909	0.00014472	0.754462	-1.32545	9.55195e-07	0.51204	-1.95297	3.09621e-07	0.445202	-2.24617	3.48449e-06	0.58414	-1.71192	0.0055494	0.869468	-1.15013	0.00731381	1.14081	1.14081	0.000177577	1.31208
11717658_at	135228	CD109	CD109 molecule	NM_001159587 /// NM_001159588 /// NM_133493	1.79913e-06	0.0127569	0.785162	-1.27362	0.014323	0.790312	-1.26532	1.54689e-06	3.61569	3.61569	1.38803e-05	2.42135	2.42135	1.94392e-05	2.30358	2.30358	0.927627	1.00656	1.00656	5.56976e-07	4.60502	4.60502	3.37231e-06	3.08389	3.08389	4.40091e-06	2.9339	2.9339	5.7134e-07	4.57502	4.57502	3.48981e-06	3.06379	3.06379	4.5612e-06	2.91478	2.91478	0.00114157	0.669679	-1.49325	0.000614846	0.637108	-1.56959	0.497213	0.951364
11726139_at	66036	MTMR9	myotubularin related protein 9	NM_015458	1.80023e-06	0.104047	0.959091	-1.04265	0.000101128	1.21866	1.21866	3.76584e-05	0.790404	-1.26518	1.45056e-06	0.663166	-1.50792	0.000946678	0.876897	-1.14039	3.39267e-05	1.27064	1.27064	0.000114499	0.824118	-1.21342	2.73186e-06	0.691452	-1.44623	0.00630878	0.9143	-1.09373	1.06188e-06	0.648585	-1.54182	1.4053e-07	0.544176	-1.83764	5.34852e-06	0.719558	-1.38974	0.000197189	0.839021	-1.19187	0.0031267	1.10943	1.10943	1.39316e-05	1.32229
11742924_a_at	5052	PRDX1	peroxiredoxin 1	NM_002574 /// NM_181696 /// NM_181697	1.80103e-06	7.21857e-06	0.858182	-1.16525	5.34772e-05	0.897442	-1.11428	2.11029e-06	0.828172	-1.20748	2.4504e-07	0.762554	-1.31138	2.90383e-07	0.768391	-1.30142	0.00573548	1.04575	1.04575	0.0156917	0.965031	-1.03624	3.23174e-05	0.888569	-1.1254	4.73934e-05	0.895371	-1.11686	0.000284669	0.922814	-1.08364	4.99194e-06	0.849698	-1.17689	6.61202e-06	0.856202	-1.16795	0.000244968	0.920768	-1.08605	0.000416493	0.927816	-1.0778	0.501682	1.00765
11757071_s_at	256227 /// 26872	MGC87042 /// STEAP1	STEAP family protein MGC87042 /// six transmembrane epithelial antigen of the pr	NM_001164460 /// NM_012449 /// NM_207342 /// XM_001721690 /// XM_001723244	1.80948e-06	0.0245653	1.09445	1.09445	3.60935e-07	2.05514	2.05514	0.0286031	1.09058	1.09058	0.128801	0.948117	-1.05472	3.15974e-05	1.39986	1.39986	7.99038e-07	1.87779	1.87779	0.910711	0.996467	-1.00355	0.00318233	0.866299	-1.15434	0.000185629	1.27906	1.27906	7.72939e-07	0.530658	-1.88445	2.36097e-07	0.461338	-2.16761	1.46947e-05	0.681151	-1.4681	0.00359341	0.86937	-1.15026	0.000171443	1.2836	1.2836	1.3492e-05	1.47647
11716203_a_at	4256	MGP	matrix Gla protein	NM_000900	1.82466e-06	1.48921e-07	6.90978	6.90978	3.86784e-06	3.05148	3.05148	2.17005e-05	2.29378	2.29378	1.44149e-06	3.73933	3.73933	0.000303617	1.68316	1.68316	2.3756e-05	0.441618	-2.2644	4.14133e-06	0.331962	-3.01239	0.000121455	0.541165	-1.84787	9.6167e-07	0.243592	-4.10523	0.00651235	0.751694	-1.33033	0.0271657	1.22541	1.22541	0.000144975	0.551588	-1.81295	0.000428989	1.6302	1.6302	0.00445651	0.733794	-1.36278	2.72268e-05	0.450124
11726597_a_at	1854	DUT	deoxyuridine triphosphatase	NM_001025248 /// NM_001025249 /// NM_001948	1.83139e-06	0.0127693	0.738026	-1.35496	0.257453	0.897199	-1.11458	1.2234e-06	5.36551	5.36551	7.17297e-06	3.46964	3.46964	2.53023e-05	2.72263	2.72263	0.0652154	1.21567	1.21567	4.56615e-07	7.27007	7.27007	1.98558e-06	4.70124	4.70124	5.41107e-06	3.68907	3.68907	8.44565e-07	5.98029	5.98029	4.39374e-06	3.86719	3.86719	1.39434e-05	3.03459	3.03459	0.002385	0.646656	-1.54642	0.000230086	0.507432	-1.97071	0.0313136	0.784702
11732204_a_at	4673	NAP1L1	nucleosome assembly protein 1-like 1	NM_004537 /// NM_139207	1.83741e-06	9.2929e-05	1.46374	1.46374	2.87371e-05	1.59666	1.59666	4.42647e-05	1.54346	1.54346	1.77914e-07	3.03459	3.03459	6.70214e-07	2.43055	2.43055	0.0805881	1.0908	1.0908	0.247595	1.05446	1.05446	2.15426e-06	2.07317	2.07317	1.80471e-05	1.6605	1.6605	0.444425	0.966681	-1.03447	4.5481e-06	1.90059	1.90059	5.32651e-05	1.52227	1.52227	3.3616e-06	1.9661	1.9661	3.41517e-05	1.57474	1.57474	0.00172757	0.800947
11750123_a_at	150468	CKAP2L	cytoskeleton associated protein 2-like	NM_152515	1.84709e-06	0.579229	0.953447	-1.04883	0.000516784	1.73128	1.73128	7.76944e-07	5.48409	5.48409	1.94819e-06	4.29288	4.29288	2.59254e-06	4.00709	4.00709	0.000328769	1.81581	1.81581	6.59524e-07	5.75186	5.75186	1.6108e-06	4.50248	4.50248	2.12441e-06	4.20274	4.20274	7.70763e-06	3.16766	3.16766	3.08321e-05	2.4796	2.4796	4.84908e-05	2.31453	2.31453	0.0236888	0.782787	-1.27749	0.00838913	0.730675	-1.3686	0.429552	0.933428
11729406_a_at	3459	IFNGR1	interferon gamma receptor 1	NM_000416	1.84792e-06	0.000318162	1.28369	1.28369	0.200171	0.952447	-1.04993	2.1403e-05	0.668592	-1.49568	1.06812e-05	0.635241	-1.57421	2.36484e-06	0.556141	-1.7981	0.000118249	0.741957	-1.34779	1.26455e-06	0.520834	-1.92	8.0854e-07	0.494854	-2.0208	2.89152e-07	0.433235	-2.30822	4.49791e-05	0.701973	-1.42456	2.0665e-05	0.666957	-1.49935	3.93976e-06	0.583908	-1.7126	0.181427	0.950118	-1.0525	0.00160312	0.83181	-1.2022	0.00773009	0.875481
11718025_at	3554	IL1R1	interleukin 1 receptor, type I	NM_000877	1.84961e-06	0.000874157	0.76314	-1.31037	0.00172728	0.78897	-1.26747	3.8251e-05	0.621621	-1.6087	4.26572e-07	0.359387	-2.78251	5.19292e-07	0.371568	-2.6913	0.480056	1.03385	1.03385	0.00354523	0.814557	-1.22766	2.62173e-06	0.470932	-2.12345	3.42267e-06	0.486893	-2.05384	0.00167728	0.787889	-1.26921	2.0314e-06	0.455514	-2.19532	2.62264e-06	0.470953	-2.12335	1.6857e-05	0.578145	-1.72967	2.42433e-05	0.59774	-1.67297	0.479493	1.03389
11724283_a_at	306	ANXA3	annexin A3	NM_005139	1.85061e-06	2.17808e-05	4.86028	4.86028	9.30392e-06	6.23549	6.23549	0.00441564	1.8058	1.8058	6.49685e-07	17.7323	17.7323	2.914e-07	26.8652	26.8652	0.110939	1.28295	1.28295	0.000307254	0.371543	-2.69148	6.86838e-05	3.64841	3.64841	1.38368e-05	5.5275	5.5275	8.78809e-05	0.2896	-3.45303	0.000228082	2.84377	2.84377	3.44097e-05	4.30843	4.30843	2.534e-06	9.81963	9.81963	9.43877e-07	14.8772	14.8772	0.0207124	1.51504
11745868_a_at	11004	KIF2C	kinesin family member 2C	NM_006845	1.85303e-06	0.0963459	0.797738	-1.25354	0.290818	0.8756	-1.14207	1.13859e-06	9.4854	9.4854	5.26631e-06	5.66892	5.66892	1.43563e-05	4.31141	4.31141	0.447859	1.0976	1.0976	6.45676e-07	11.8904	11.8904	2.56342e-06	7.10625	7.10625	6.20252e-06	5.40455	5.40455	8.10534e-07	10.833	10.833	3.414e-06	6.47433	6.47433	8.64613e-06	4.92395	4.92395	0.00415858	0.597648	-1.67323	0.000467271	0.454532	-2.20007	0.0542928	0.760535
11719364_a_at	26010	SPATS2L	spermatogenesis associated, serine-rich 2-like	NM_001100422 /// NM_001100423 /// NM_001100424 /// NM_015535	1.86319e-06	0.137666	0.948982	-1.05376	0.834237	0.993339	-1.00671	0.000189795	1.28111	1.28111	1.05289e-05	1.50815	1.50815	5.38469e-07	1.97493	1.97493	0.18584	1.04674	1.04674	6.44892e-05	1.34999	1.34999	5.21989e-06	1.58923	1.58923	3.46637e-07	2.0811	2.0811	0.000163639	1.2897	1.2897	9.583e-06	1.51826	1.51826	5.0811e-07	1.98817	1.98817	0.00176924	1.17722	1.17722	7.77275e-06	1.54158	1.54158	0.000118133	1.3095
11736083_x_at	51512	GTSE1	G-2 and S-phase expressed 1	NM_016426	1.86404e-06	0.00605544	0.603372	-1.65735	0.016959	0.670888	-1.49056	2.62207e-06	7.97684	7.97684	7.08574e-06	5.7732	5.7732	2.0723e-05	4.29774	4.29774	0.417802	1.1119	1.1119	7.23405e-07	13.2204	13.2204	1.59738e-06	9.56821	9.56821	3.64767e-06	7.12286	7.12286	9.27639e-07	11.89	11.89	2.12216e-06	8.60531	8.60531	5.05487e-06	6.40604	6.40604	0.0379483	0.723745	-1.3817	0.00228333	0.538777	-1.85606	0.0518292	0.744429
11735058_a_at	9915	ARNT2	aryl-hydrocarbon receptor nuclear translocator 2	NM_014862	1.87081e-06	0.0163785	0.822748	-1.21544	0.00474555	0.772635	-1.29427	8.09192e-07	3.41393	3.41393	0.00863712	1.25417	1.25417	7.04805e-05	1.76993	1.76993	0.328517	0.939091	-1.06486	3.37117e-07	4.14942	4.14942	0.000382121	1.52436	1.52436	1.29763e-05	2.15124	2.15124	2.60698e-07	4.41855	4.41855	0.000177727	1.62323	1.62323	8.19321e-06	2.29077	2.29077	2.70072e-06	0.367367	-2.72207	3.15874e-05	0.518443	-1.92885	0.00112204	1.41124
11764221_s_at	139221	MUM1L1	melanoma associated antigen (mutated) 1-like 1	NM_152423	1.87127e-06	0.000260951	1.81139	1.81139	0.000386297	0.575201	-1.73852	3.94335e-06	0.291039	-3.43596	0.000111548	0.500588	-1.99765	2.4152e-06	0.261459	-3.82469	6.06081e-06	0.317546	-3.14915	3.85892e-07	0.160671	-6.22388	3.09662e-06	0.276355	-3.61854	2.75006e-07	0.144341	-6.92802	0.000121779	0.505979	-1.97637	0.123899	0.870284	-1.14905	5.32072e-05	0.454553	-2.19996	0.000429605	1.72	1.72	0.216874	0.898364	-1.11313	0.000159113	0.522304
11718408_x_at	7009	TMBIM6	transmembrane BAX inhibitor motif containing 6	NM_001098576 /// NM_003217	1.87129e-06	1.57765e-05	0.802582	-1.24598	2.97968e-05	0.821168	-1.21778	5.53088e-05	0.837877	-1.19349	1.69348e-07	0.622327	-1.60687	6.07308e-07	0.682067	-1.46613	0.239778	1.02316	1.02316	0.0495988	1.04398	1.04398	6.7529e-06	0.775407	-1.28965	8.89159e-05	0.849841	-1.17669	0.294641	1.02035	1.02035	4.07336e-06	0.757857	-1.31951	4.20061e-05	0.830606	-1.20394	2.6959e-06	0.742743	-1.34636	2.32105e-05	0.814042	-1.22844	0.00196841	1.09599
11729101_a_at	1646	AKR1C2	aldo-keto reductase family 1, member C2 (dihydrodiol dehydrogenase 2; bile acid	NM_001354 /// NM_205845	1.87808e-06	0.665162	0.987773	-1.01238	0.000271779	1.22789	1.22789	8.61069e-07	0.573503	-1.74367	0.188088	0.960639	-1.04097	0.000458338	0.829817	-1.20508	0.000197002	1.24308	1.24308	9.83129e-07	0.580602	-1.72235	0.342702	0.97253	-1.02825	0.000661275	0.840089	-1.19035	1.32933e-07	0.467065	-2.14103	0.000100351	0.782352	-1.2782	6.7719e-06	0.67581	-1.47971	1.34216e-06	1.67504	1.67504	9.55329e-06	1.44693	1.44693	0.00164271	0.863818
11722299_a_at	8934	RAB7L1	RAB7, member RAS oncogene family-like 1	NM_001135662 /// NM_001135663 /// NM_001135664 /// NM_003929	1.88118e-06	0.000107723	1.12548	1.12548	9.29275e-06	1.19845	1.19845	0.00221601	1.06961	1.06961	9.06882e-06	1.19936	1.19936	1.47732e-07	1.44015	1.44015	0.0031153	1.06484	1.06484	0.00835416	0.950358	-1.05223	0.00293731	1.06564	1.06564	1.51213e-06	1.27959	1.27959	0.000133793	0.892493	-1.12046	0.956039	1.00076	1.00076	8.52411e-06	1.20168	1.20168	0.0001289	1.12131	1.12131	4.97074e-07	1.34643	1.34643	8.73245e-06	1.20077
11754337_s_at	10397	NDRG1	N-myc downstream regulated 1	NM_001135242 /// NM_006096	1.88186e-06	0.165084	0.923108	-1.0833	0.00683346	1.22669	1.22669	8.15201e-07	0.349759	-2.85911	1.81546e-05	0.538293	-1.85773	1.35203e-05	0.521212	-1.91861	0.00136011	1.32887	1.32887	1.30318e-06	0.378893	-2.63927	4.03172e-05	0.583131	-1.71488	2.88721e-05	0.564627	-1.77108	2.83697e-07	0.285124	-3.50724	3.43052e-06	0.438817	-2.27885	2.7363e-06	0.424893	-2.35354	0.000143528	1.53904	1.53904	0.000221261	1.4902	1.4902	0.547662	0.968268
11755624_a_at	113115	FAM54A	family with sequence similarity 54, member A	NM_001099286 /// NM_138419	1.89191e-06	0.302927	1.08486	1.08486	0.000609128	1.60493	1.60493	5.38419e-07	4.99749	4.99749	2.66474e-06	3.41401	3.41401	1.87422e-06	3.68168	3.68168	0.00163771	1.47939	1.47939	7.32831e-07	4.60656	4.60656	3.99116e-06	3.14695	3.14695	2.74243e-06	3.39368	3.39368	4.21463e-06	3.11383	3.11383	4.52838e-05	2.1272	2.1272	2.618e-05	2.29398	2.29398	0.00188235	0.683145	-1.46382	0.00552166	0.736705	-1.3574	0.336705	1.0784
11721719_at	27163	NAAA	N-acylethanolamine acid amidase	NM_001042402 /// NM_014435	1.90365e-06	0.000211152	0.718779	-1.39125	0.000230123	0.722448	-1.38418	1.30163e-06	0.450795	-2.2183	1.13498e-06	0.44246	-2.26009	2.6385e-07	0.35254	-2.83656	0.906482	1.0051	1.0051	2.98175e-05	0.627167	-1.59447	2.3779e-05	0.615572	-1.62451	2.52061e-06	0.49047	-2.03886	2.80094e-05	0.623982	-1.60261	2.23866e-05	0.612446	-1.6328	2.41697e-06	0.48798	-2.04927	0.669124	0.981512	-1.01884	0.00103788	0.782041	-1.27871	0.00156152	0.796772
11740119_x_at	10592	SMC2	structural maintenance of chromosomes 2	NM_001042550 /// NM_001042551 /// NM_006444	1.90491e-06	0.616909	1.03275	1.03275	0.0487156	1.16265	1.16265	4.5346e-07	4.05468	4.05468	4.70431e-06	2.56586	2.56586	1.09162e-05	2.26149	2.26149	0.10061	1.12579	1.12579	5.20725e-07	3.9261	3.9261	5.76956e-06	2.48449	2.48449	1.38021e-05	2.18977	2.18977	8.91362e-07	3.48743	3.48743	1.30307e-05	2.20689	2.20689	3.56064e-05	1.94511	1.94511	0.00029321	0.632814	-1.58024	7.50919e-05	0.557748	-1.79293	0.0843268	0.881377
11738251_x_at	1111	CHEK1	CHK1 checkpoint homolog (S. pombe)	NM_001114121 /// NM_001114122 /// NM_001274	1.91377e-06	0.0027273	1.22077	1.22077	8.4055e-06	1.76684	1.76684	2.60883e-07	2.78614	2.78614	1.23353e-05	1.70398	1.70398	7.42886e-07	2.3612	2.3612	0.000100731	1.44732	1.44732	9.43697e-07	2.28228	2.28228	0.000179573	1.39583	1.39583	3.53853e-06	1.93419	1.93419	3.06507e-05	1.5769	1.5769	0.408324	0.964421	-1.03689	0.000387822	1.33639	1.33639	1.96997e-05	0.611593	-1.63508	0.00664994	0.847481	-1.17997	0.000203034	1.38569
11742993_x_at	29968	PSAT1	phosphoserine aminotransferase 1	NM_021154 /// NM_058179	1.91444e-06	0.000225395	1.57237	1.57237	1.97439e-06	2.80043	2.80043	9.33742e-05	0.588729	-1.69858	0.0164324	0.826874	-1.20937	0.00150159	1.37369	1.37369	5.74034e-05	1.78102	1.78102	2.60696e-06	0.374421	-2.67079	3.09997e-05	0.525876	-1.90159	0.0575187	0.87364	-1.14464	1.68185e-07	0.210228	-4.75673	7.24515e-07	0.295267	-3.38676	1.71115e-05	0.490528	-2.03862	0.00105844	1.40451	1.40451	6.21864e-06	2.33331	2.33331	0.000118841	1.6613
11746256_x_at	5005	ORM2	orosomucoid 2	NM_000608	1.91968e-06	2.36925e-05	0.555334	-1.80072	2.87402e-06	0.429969	-2.32575	0.000268406	1.46672	1.46672	4.79019e-05	0.594275	-1.68272	6.20522e-06	0.476923	-2.09677	0.0022597	0.774253	-1.29157	1.25494e-06	2.64115	2.64115	0.226839	1.07012	1.07012	0.0232839	0.858804	-1.16441	3.13383e-07	3.41123	3.41123	0.000669388	1.38213	1.38213	0.0851912	1.1092	1.1092	1.92441e-06	0.405172	-2.46809	5.29445e-07	0.325162	-3.07539	0.00471871	0.80253
11721140_a_at	6920	TCEA3	transcription elongation factor A (SII), 3	NM_003196	1.94199e-06	0.0614542	0.875015	-1.14284	0.0974855	0.89219	-1.12084	3.1071e-06	2.61766	2.61766	4.99813e-06	2.4291	2.4291	4.67911e-06	2.45359	2.45359	0.749573	1.01963	1.01963	1.44345e-06	2.99156	2.99156	2.19108e-06	2.77607	2.77607	2.06828e-06	2.80405	2.80405	1.60453e-06	2.93397	2.93397	2.45409e-06	2.72263	2.72263	2.31406e-06	2.75007	2.75007	0.246004	0.927967	-1.07763	0.308286	0.93732	-1.06687	0.868749	1.01008
11741704_x_at	8347	HIST1H2BC	histone cluster 1, H2bc	NM_003526	1.94243e-06	0.664834	0.95571	-1.04634	0.166762	0.855147	-1.16939	4.87249e-05	0.358681	-2.78799	1.30192e-06	0.148478	-6.735	8.75687e-07	0.130101	-7.68635	0.306449	0.894777	-1.1176	6.30584e-05	0.375304	-2.66451	1.50079e-06	0.155359	-6.43671	1.00033e-06	0.13613	-7.34592	0.000124611	0.419438	-2.38414	2.15892e-06	0.173629	-5.75942	1.40474e-06	0.152138	-6.57296	0.000114513	0.413955	-2.41572	5.18805e-05	0.362719	-2.75695	0.232381	0.876229
11745191_a_at	7205	TRIP6	thyroid hormone receptor interactor 6	NM_003302	1.94671e-06	0.26674	0.906017	-1.10373	0.0750551	0.840827	-1.1893	3.29347e-06	3.74644	3.74644	6.30555e-06	3.26252	3.26252	2.66537e-06	3.93192	3.93192	0.390059	0.928048	-1.07753	2.15388e-06	4.13507	4.13507	3.93938e-06	3.60095	3.60095	1.76767e-06	4.33979	4.33979	1.59127e-06	4.45566	4.45566	2.82265e-06	3.88013	3.88013	1.31831e-06	4.67625	4.67625	0.137059	0.870832	-1.14833	0.570847	1.04951	1.04951	0.0598614	1.20518
11758225_s_at	10788	IQGAP2	IQ motif containing GTPase activating protein 2	NM_006633	1.95158e-06	8.93841e-06	0.221919	-4.50616	2.94281e-06	0.162131	-6.16784	0.00754511	1.53762	1.53762	0.00645364	1.56083	1.56083	0.031439	1.3557	1.3557	0.0280088	0.730588	-1.36876	2.04203e-06	6.92876	6.92876	1.95119e-06	7.03333	7.03333	3.03581e-06	6.10899	6.10899	8.39429e-07	9.4838	9.4838	8.07046e-07	9.62694	9.62694	1.18073e-06	8.36175	8.36175	0.895131	1.01509	1.01509	0.291703	0.881687	-1.13419	0.243463	0.868577
11715752_at	7102	TSPAN7	tetraspanin 7	NM_004615	1.95642e-06	5.87624e-07	0.315063	-3.17397	1.65245e-06	0.379092	-2.63788	0.661063	1.02458	1.02458	2.48864e-05	0.543241	-1.8408	5.05536e-06	0.448324	-2.23053	0.0126321	1.20323	1.20323	5.19355e-07	3.25197	3.25197	4.77655e-05	1.72423	1.72423	0.000537744	1.42297	1.42297	1.42779e-06	2.70271	2.70271	0.000483501	1.433	1.433	0.0189634	1.18263	1.18263	1.98594e-05	0.53021	-1.88604	4.24353e-06	0.437571	-2.28534	0.0107575	0.825278
11716139_s_at	6611	SMS	spermine synthase	NM_004595	1.96192e-06	0.00141682	0.823077	-1.21495	0.000852431	1.23941	1.23941	1.07879e-05	1.59606	1.59606	0.000103893	1.37056	1.37056	7.86971e-07	2.07389	2.07389	2.33407e-05	1.50583	1.50583	1.39457e-06	1.93914	1.93914	6.49706e-06	1.66517	1.66517	1.92886e-07	2.51968	2.51968	0.000353124	1.28776	1.28776	0.028112	1.10582	1.10582	6.1456e-06	1.67329	1.67329	0.00477507	0.858714	-1.16453	0.000291682	1.29938	1.29938	2.17995e-05	1.51317
11760103_at	5576	PRKAR2A	Protein kinase, cAMP-dependent, regulatory, type II, alpha	NM_004157	1.97975e-06	0.000113089	0.827826	-1.20798	5.97786e-05	0.809403	-1.23548	4.09743e-07	0.609291	-1.64125	2.86286e-07	0.590813	-1.69258	3.25105e-05	0.790425	-1.26514	0.330581	0.977745	-1.02276	6.98197e-06	0.736013	-1.35867	3.98197e-06	0.713692	-1.40116	0.0726313	0.95482	-1.04732	1.09004e-05	0.752766	-1.32843	5.9719e-06	0.729937	-1.36998	0.307186	0.976553	-1.02401	0.197701	0.969674	-1.03127	1.81013e-05	1.29729	1.29729	9.444e-06	1.33786
11740606_a_at	123688	AGPHD1	aminoglycoside phosphotransferase domain containing 1	NM_001013619 /// NM_001083612	1.98567e-06	0.00021271	0.713742	-1.40107	1.88893e-06	0.465315	-2.14908	0.00368698	1.21595	1.21595	3.13837e-05	0.623198	-1.60463	1.57591e-06	0.454359	-2.2009	5.57371e-05	0.651938	-1.53389	1.57515e-05	1.70363	1.70363	0.0187794	0.873143	-1.14529	4.08777e-05	0.636588	-1.57087	4.90641e-07	2.61317	2.61317	0.000466833	1.3393	1.3393	0.595294	0.976455	-1.02411	4.18439e-06	0.51252	-1.95114	4.2418e-07	0.373666	-2.67618	0.000304585	0.729077
11722146_s_at	400961	PAIP2B	poly(A) binding protein interacting protein 2B	NM_020459	1.98704e-06	0.00198127	1.42494	1.42494	0.00586489	0.753381	-1.32735	3.51739e-06	0.332977	-3.00321	3.37996e-05	0.474408	-2.10789	1.50377e-06	0.280801	-3.56124	8.286e-05	0.528709	-1.8914	6.75658e-07	0.233677	-4.27941	3.51481e-06	0.332931	-3.00363	3.49794e-07	0.197061	-5.07456	2.00228e-05	0.441976	-2.26256	0.000489942	0.629705	-1.58804	6.63715e-06	0.372721	-2.68297	0.00198514	1.42475	1.42475	0.0458515	0.843306	-1.18581	0.000246718	0.591898
200099_PM_s_at	6189	RPS3A	ribosomal protein S3A	NM_001006	1.98937e-06	1.77992e-05	1.15504	1.15504	1.8494e-05	1.15394	1.15394	1.09003e-05	1.16978	1.16978	2.13246e-07	1.35706	1.35706	3.52349e-07	1.32393	1.32393	0.938212	0.999052	-1.00095	0.321528	1.01276	1.01276	9.2841e-06	1.17491	1.17491	2.44111e-05	1.14623	1.14623	0.289713	1.01373	1.01373	8.9713e-06	1.17602	1.17602	2.34531e-05	1.14732	1.14732	1.49636e-05	1.1601	1.1601	4.27899e-05	1.13178	1.13178	0.0799406	0.97559
11754888_a_at	122622	ADSSL1	adenylosuccinate synthase like 1	NM_152328 /// NM_199165	1.99122e-06	0.00130365	1.2806	1.2806	1.82818e-05	0.586431	-1.70523	3.72161e-06	0.496165	-2.01546	0.00138987	1.2767	1.2767	8.20867e-05	0.663141	-1.50798	1.96584e-06	0.457936	-2.18371	6.23718e-07	0.387449	-2.58099	0.94659	0.996954	-1.00305	5.38597e-06	0.517838	-1.93111	0.00868934	0.846075	-1.18193	2.01178e-06	2.17706	2.17706	0.0305685	1.13081	1.13081	6.35759e-07	2.57313	2.57313	0.000562369	1.33653	1.33653	5.53472e-06	0.51942
11733832_a_at	4133	MAP2	microtubule-associated protein 2	NM_001039538 /// NM_002374 /// NM_031845 /// NM_031847	1.99948e-06	1.74477e-06	2.32622	2.32622	4.6311e-06	2.04482	2.04482	0.00264978	1.25578	1.25578	2.39816e-07	3.2533	3.2533	2.26912e-06	2.24227	2.24227	0.03171	0.879029	-1.13762	1.10522e-05	0.539835	-1.85242	0.000349903	1.39853	1.39853	0.457181	0.963909	-1.03744	4.29286e-05	0.614127	-1.62833	5.67247e-05	1.591	1.591	0.0934117	1.09656	1.09656	8.57582e-07	2.59067	2.59067	1.58041e-05	1.78556	1.78556	0.000197325	0.689229
11716817_a_at	58478	ENOPH1	enolase-phosphatase 1	NM_021204	1.99989e-06	3.74246e-05	1.38898	1.38898	2.52995e-06	1.68473	1.68473	0.000611045	1.22029	1.22029	8.72355e-07	1.8674	1.8674	2.46089e-07	2.16593	2.16593	0.000720437	1.21292	1.21292	0.00536007	0.878547	-1.13824	6.79938e-05	1.34444	1.34444	6.49551e-06	1.55937	1.55937	4.16381e-05	0.724322	-1.3806	0.0148296	1.10843	1.10843	0.000171114	1.28563	1.28563	8.36668e-06	1.5303	1.5303	1.44121e-06	1.77494	1.77494	0.00279025	1.15986
11754640_a_at	2053	EPHX2	epoxide hydrolase 2, cytoplasmic	NM_001979	2.009e-06	0.00520247	1.18139	1.18139	8.20748e-06	0.579246	-1.72638	2.73099e-05	0.6415	-1.55885	0.000387194	0.757962	-1.31933	6.90196e-07	0.435574	-2.29582	1.71407e-06	0.490309	-2.03953	4.26176e-06	0.543005	-1.8416	2.73571e-05	0.641585	-1.55864	2.32915e-07	0.368697	-2.71226	0.0395117	1.10747	1.10747	0.000455895	1.30853	1.30853	0.000331888	0.751968	-1.32984	0.00518301	1.18155	1.18155	5.98843e-05	0.678994	-1.47277	7.54317e-06	0.574665
11721435_at	8614	STC2	stanniocalcin 2	NM_003714	2.01018e-06	0.250485	0.899058	-1.11227	8.22392e-06	3.23061	3.23061	0.00707999	1.39801	1.39801	0.00561516	0.703055	-1.42236	1.17986e-06	5.10907	5.10907	4.94489e-06	3.59332	3.59332	0.00187112	1.55497	1.55497	0.025968	0.78199	-1.27879	8.11433e-07	5.68269	5.68269	5.75214e-05	0.432738	-2.31087	1.75562e-06	0.217623	-4.5951	0.00154541	1.58146	1.58146	0.00017544	0.502898	-1.98847	4.57835e-06	3.65454	3.65454	3.69789e-07	7.26696
11728984_a_at	25902	MTHFD1L	methylenetetrahydrofolate dehydrogenase (NADP+ dependent) 1-like	NM_015440	2.02455e-06	0.600118	1.03608	1.03608	0.00011298	1.76728	1.76728	0.000193898	1.67703	1.67703	6.59037e-06	2.54139	2.54139	2.66935e-07	4.97515	4.97515	0.000161976	1.70574	1.70574	0.000287081	1.61863	1.61863	8.26671e-06	2.45289	2.45289	3.04874e-07	4.8019	4.8019	0.444561	0.948934	-1.05381	0.00129523	1.43802	1.43802	3.5779e-06	2.81515	2.81515	0.000637487	1.51541	1.51541	2.67492e-06	2.96664	2.96664	4.41952e-05	1.95765
11732901_a_at	9582	APOBEC3B	apolipoprotein B mRNA editing enzyme, catalytic polypeptide-like 3B	NM_004900	2.033e-06	0.214851	0.79563	-1.25687	0.418555	0.86661	-1.15392	7.35808e-07	32.4847	32.4847	7.40486e-06	10.5142	10.5142	7.98348e-05	4.75014	4.75014	0.622779	1.08921	1.08921	5.04443e-07	40.8289	40.8289	4.29939e-06	13.215	13.215	3.65413e-05	5.97029	5.97029	5.79304e-07	37.4848	37.4848	5.23882e-06	12.1326	12.1326	4.83933e-05	5.48129	5.48129	0.000479103	0.323667	-3.0896	2.39601e-05	0.146227	-6.83869	0.00294173	0.451782
11729899_a_at	725	C4BPB	complement component 4 binding protein, beta	NM_000716 /// NM_001017364 /// NM_001017365 /// NM_001017366 /// NM_001017367	2.03375e-06	0.726489	1.03089	1.03089	0.35242	0.919754	-1.08725	1.32035e-06	4.89188	4.89188	1.78705e-06	4.51918	4.51918	3.51912e-05	2.47297	2.47297	0.21842	0.89219	-1.12084	1.48044e-06	4.74527	4.74527	2.01555e-06	4.38374	4.38374	4.28191e-05	2.39886	2.39886	9.7428e-07	5.31868	5.31868	1.2989e-06	4.91346	4.91346	2.1139e-05	2.68873	2.68873	0.376536	0.923812	-1.08247	0.000175077	0.505526	-1.97814	0.000346096	0.547217
11758924_x_at	6648	SOD2	superoxide dismutase 2, mitochondrial	NM_000636 /// NM_001024465 /// NM_001024466	2.03523e-06	3.77238e-05	1.6706	1.6706	0.000222609	1.45467	1.45467	7.60985e-05	0.635192	-1.57433	0.000151073	0.6691	-1.49454	3.80358e-05	0.599029	-1.66937	0.0270931	0.870748	-1.14844	9.26061e-07	0.380219	-2.63007	1.28463e-06	0.400516	-2.49678	6.53285e-07	0.358572	-2.78884	2.30798e-06	0.436658	-2.29012	3.38122e-06	0.459968	-2.17407	1.54154e-06	0.411797	-2.42838	0.316627	1.05338	1.05338	0.264343	0.943067	-1.06037	0.059175	0.895275
11743915_s_at	23231	KIAA0746	KIAA0746 protein	NM_015187	2.03771e-06	0.111846	1.07271	1.07271	0.0102218	1.14915	1.14915	9.66964e-05	0.708695	-1.41104	4.99577e-06	0.5626	-1.77746	1.70376e-06	0.501343	-1.99464	0.117559	1.07126	1.07126	3.35716e-05	0.660658	-1.51364	2.53796e-06	0.524465	-1.9067	9.60873e-07	0.467361	-2.13967	1.38039e-05	0.616711	-1.6215	1.3951e-06	0.489578	-2.04258	5.74858e-07	0.436272	-2.29215	0.000864929	0.793853	-1.25968	9.38838e-05	0.707418	-1.41359	0.0222593	0.891119
11715359_a_at	7076	TIMP1	TIMP metallopeptidase inhibitor 1	NM_003254	2.04268e-06	0.404541	0.970582	-1.03031	0.0626878	0.92683	-1.07895	3.75102e-07	0.454874	-2.19841	3.14291e-05	0.690336	-1.44857	7.31485e-06	0.621063	-1.61014	0.215394	0.954921	-1.04721	4.71921e-07	0.468661	-2.13374	5.08884e-05	0.71126	-1.40596	1.0676e-05	0.639887	-1.56278	6.85092e-07	0.490785	-2.03755	0.000116131	0.744836	-1.34258	2.01196e-05	0.670094	-1.49233	1.58481e-05	1.51764	1.51764	8.48874e-05	1.36535	1.36535	0.0192014	0.899652
11728300_at	9134	CCNE2	cyclin E2	NM_057749	2.04545e-06	4.59349e-05	2.38103	2.38103	1.20558e-07	10.8476	10.8476	2.83664e-06	4.05464	4.05464	2.82885e-05	2.57001	2.57001	5.23677e-06	3.52975	3.52975	1.76984e-06	4.55583	4.55583	0.000691287	1.70289	1.70289	0.39459	1.07937	1.07937	0.00323787	1.48245	1.48245	2.2238e-05	0.373783	-2.67535	2.40099e-06	0.23692	-4.22083	1.03422e-05	0.325396	-3.07318	0.00155301	0.633844	-1.57768	0.147129	0.870547	-1.1487	0.00887216	1.37344
11757849_s_at	10687	PNMA2	paraneoplastic antigen MA2	NM_007257	2.05616e-06	0.00746081	1.42288	1.42288	1.53029e-05	3.07245	3.07245	4.01809e-07	8.02557	8.02557	2.21176e-06	4.76626	4.76626	8.40177e-07	6.29177	6.29177	0.000132346	2.15931	2.15931	1.20766e-06	5.64036	5.64036	9.93763e-06	3.34972	3.34972	2.95624e-06	4.42185	4.42185	3.77259e-05	2.61211	2.61211	0.00263332	1.55129	1.55129	0.00019711	2.04781	2.04781	0.00110197	0.593884	-1.68383	0.0340916	0.783966	-1.27556	0.0206629	1.32007
11730196_at	149603	RNF187	ring finger protein 187	NM_001010858	2.05704e-06	0.00194115	1.18215	1.18215	0.0384181	1.08807	1.08807	1.76817e-06	0.559019	-1.78885	9.71817e-06	0.64718	-1.54517	0.001216	0.832488	-1.20122	0.0408731	0.920416	-1.08647	3.95046e-07	0.472883	-2.11469	1.43523e-06	0.547459	-1.82662	3.39434e-05	0.704213	-1.42002	7.92879e-07	0.513771	-1.94639	3.43811e-06	0.594795	-1.68125	0.000156949	0.765104	-1.30701	0.00375326	1.15771	1.15771	1.62766e-05	1.48919	1.48919	0.000220858	1.28633
11755700_a_at	25976	TIPARP	TCDD-inducible poly(ADP-ribose) polymerase	NM_015508	2.05859e-06	2.61694e-05	0.295652	-3.38236	5.19378e-05	2.94904	2.94904	0.00859606	1.50236	1.50236	9.56242e-06	0.234731	-4.2602	0.0173651	1.41245	1.41245	6.29146e-07	9.97469	9.97469	4.88386e-06	5.08151	5.08151	0.072587	0.793944	-1.25954	6.12812e-06	4.7774	4.7774	0.000710987	0.509441	-1.96294	3.56566e-07	0.0795958	-12.5635	0.000444342	0.478952	-2.08789	2.23638e-06	0.156242	-6.40034	0.581986	0.940152	-1.06366	2.72968e-06	6.0173
11721145_s_at	4288	MKI67	antigen identified by monoclonal antibody Ki-67	NM_001145966 /// NM_002417	2.07281e-06	0.0665399	0.780105	-1.28188	0.141132	0.828602	-1.20685	1.20695e-06	8.62815	8.62815	6.76757e-06	4.99323	4.99323	3.30988e-05	3.39909	3.39909	0.606361	1.06217	1.06217	6.32421e-07	11.0602	11.0602	2.91191e-06	6.40071	6.40071	1.13502e-05	4.35722	4.35722	7.35328e-07	10.4129	10.4129	3.53677e-06	6.02608	6.02608	1.44794e-05	4.1022	4.1022	0.00263276	0.578713	-1.72797	0.000155598	0.393954	-2.53837	0.0133733	0.680741
11718802_a_at	84722	PSRC1	proline/serine-rich coiled-coil 1	NM_001005290 /// NM_001032290 /// NM_001032291 /// NM_032636	2.07733e-06	0.0433026	0.810196	-1.23427	0.00476708	0.69804	-1.43258	2.41078e-06	4.15396	4.15396	6.32386e-06	3.34872	3.34872	5.2065e-05	2.31614	2.31614	0.120702	0.861569	-1.16067	1.06754e-06	5.1271	5.1271	2.46134e-06	4.13322	4.13322	1.43401e-05	2.85875	2.85875	6.36517e-07	5.95088	5.95088	1.36491e-06	4.79732	4.79732	6.61313e-06	3.31807	3.31807	0.03991	0.806152	-1.24046	0.000396268	0.557576	-1.79348	0.00422747	0.691651
11729585_x_at	293	SLC25A6	solute carrier family 25 (mitochondrial carrier; adenine nucleotide translocator	NM_001636	2.08241e-06	0.733927	1.01641	1.01641	0.224308	0.939957	-1.06388	1.10517e-05	1.83872	1.83872	1.19196e-06	2.43414	2.43414	3.61481e-06	2.08991	2.08991	0.137966	0.92478	-1.08134	1.29404e-05	1.80903	1.80903	1.32959e-06	2.39484	2.39484	4.12194e-06	2.05617	2.05617	6.27651e-06	1.95617	1.95617	8.00129e-07	2.58963	2.58963	2.2477e-06	2.22341	2.22341	0.000856391	1.32382	1.32382	0.0311036	1.13661	1.13661	0.0156956	0.858583
11741106_x_at	2274	FHL2	four and a half LIM domains 2	NM_001039492 /// NM_001450 /// NM_201555 /// NM_201557	2.08739e-06	0.486108	1.06662	1.06662	0.0261844	1.29038	1.29038	4.72434e-06	3.81624	3.81624	1.73697e-06	4.8903	4.8903	9.6725e-07	5.76826	5.76826	0.0709757	1.20978	1.20978	6.31007e-06	3.57788	3.57788	2.2189e-06	4.58486	4.58486	1.2077e-06	5.40798	5.40798	1.6214e-05	2.95746	2.95746	4.87079e-06	3.78982	3.78982	2.44959e-06	4.47021	4.47021	0.0290638	1.28145	1.28145	0.00314982	1.5115	1.5115	0.10622	1.17953
11763585_s_at	7112	TMPO	thymopoietin	NM_001032283 /// NM_001032284 /// NM_003276	2.08881e-06	0.42658	1.07037	1.07037	0.00450025	1.42197	1.42197	1.41796e-06	4.51472	4.51472	1.17388e-06	4.74101	4.74101	2.53501e-06	3.91997	3.91997	0.0119085	1.32849	1.32849	1.86268e-06	4.2179	4.2179	1.52897e-06	4.42932	4.42932	3.42437e-06	3.66226	3.66226	6.78598e-06	3.17497	3.17497	5.32228e-06	3.33411	3.33411	1.45222e-05	2.75672	2.75672	0.562243	1.05012	1.05012	0.126931	0.868265	-1.15172	0.0544469	0.826821
11758892_a_at	55706	TMEM48	transmembrane protein 48	NM_018087	2.08967e-06	0.397322	0.959056	-1.04269	0.0180564	1.15939	1.15939	2.9832e-06	2.14775	2.14775	2.82663e-06	2.1629	2.1629	1.31234e-06	2.40733	2.40733	0.00611446	1.20889	1.20889	2.17959e-06	2.23944	2.23944	2.07076e-06	2.25524	2.25524	9.96639e-07	2.51011	2.51011	1.05217e-05	1.85248	1.85248	9.84842e-06	1.86554	1.86554	3.8926e-06	2.07637	2.07637	0.883259	1.00705	1.00705	0.0473626	1.12086	1.12086	0.0583475	1.11301
11736522_a_at	7138	TNNT1	troponin T type 1 (skeletal, slow)	NM_001126132 /// NM_001126133 /// NM_003283	2.09436e-06	0.440961	0.922656	-1.08383	0.0221969	1.3481	1.3481	4.01851e-06	4.69054	4.69054	2.56162e-06	5.30378	5.30378	1.186e-06	6.69085	6.69085	0.00811485	1.46111	1.46111	2.98082e-06	5.08374	5.08374	1.93996e-06	5.74839	5.74839	9.27713e-07	7.25173	7.25173	1.41079e-05	3.47937	3.47937	8.15652e-06	3.93426	3.93426	3.25356e-06	4.96317	4.96317	0.254739	1.13074	1.13074	0.0108354	1.42646	1.42646	0.054709	1.26153
11719689_a_at	57045	TWSG1	twisted gastrulation homolog 1 (Drosophila)	NM_020648	2.09949e-06	0.898237	0.994382	-1.00565	0.0261729	0.883485	-1.13188	0.0034039	0.820738	-1.21842	2.12889e-06	0.474694	-2.10662	6.81792e-07	0.405279	-2.46744	0.0311662	0.888476	-1.12552	0.0039152	0.825375	-1.21157	2.22639e-06	0.477376	-2.09479	7.07573e-07	0.407568	-2.45358	0.131707	0.928979	-1.07645	6.20243e-06	0.537297	-1.86117	1.63312e-06	0.458727	-2.17994	1.29626e-05	0.578374	-1.72898	2.93394e-06	0.493798	-2.02512	0.00958295	0.853768
11754320_a_at	10051	SMC4	structural maintenance of chromosomes 4	NM_001002800 /// NM_005496	2.0998e-06	0.284032	0.922619	-1.08387	0.28516	1.08365	1.08365	1.35441e-06	3.68429	3.68429	3.35629e-06	3.05925	3.05925	5.49851e-06	2.7956	2.7956	0.0570951	1.17453	1.17453	9.49931e-07	3.9933	3.9933	2.22786e-06	3.31584	3.31584	3.53064e-06	3.03007	3.03007	1.97201e-06	3.3999	3.3999	5.20114e-06	2.82311	2.82311	8.85196e-06	2.57981	2.57981	0.0348647	0.830351	-1.20431	0.00686899	0.75879	-1.31789	0.236134	0.913819
11720185_a_at	4085	MAD2L1	MAD2 mitotic arrest deficient-like 1 (yeast)	NM_002358	2.1013e-06	0.0267218	1.2947	1.2947	0.00143058	1.63619	1.63619	8.45758e-07	6.20734	6.20734	1.10139e-06	5.73234	5.73234	1.85148e-06	4.94947	4.94947	0.0383212	1.26377	1.26377	2.08474e-06	4.79444	4.79444	2.8348e-06	4.42755	4.42755	5.22183e-06	3.82288	3.82288	5.39991e-06	3.79377	3.79377	7.74386e-06	3.50346	3.50346	1.60036e-05	3.02499	3.02499	0.403174	0.923478	-1.08286	0.0430297	0.797358	-1.25414	0.148253	0.86343
11718127_at	7083	TK1	thymidine kinase 1, soluble	NM_003258	2.10714e-06	0.903455	1.0107	1.0107	0.0065217	1.40904	1.40904	1.05001e-06	5.32396	5.32396	1.93829e-06	4.5156	4.5156	3.24037e-06	3.98162	3.98162	0.00753064	1.39413	1.39413	1.09046e-06	5.26762	5.26762	2.02106e-06	4.46781	4.46781	3.3912e-06	3.93948	3.93948	4.06731e-06	3.77843	3.77843	8.82804e-06	3.20473	3.20473	1.71787e-05	2.82576	2.82576	0.0979518	0.848165	-1.17902	0.0135578	0.747867	-1.33714	0.185184	0.881747
11723192_a_at	29128	UHRF1	ubiquitin-like with PHD and ring finger domains 1	NM_001048201 /// NM_013282	2.11193e-06	0.0025919	1.32459	1.32459	1.36082e-06	2.95036	2.95036	7.31808e-07	3.32475	3.32475	5.54107e-06	2.34545	2.34545	4.58004e-07	3.66964	3.66964	7.98976e-06	2.22737	2.22737	3.53483e-06	2.51001	2.51001	5.62833e-05	1.7707	1.7707	1.93914e-06	2.77039	2.77039	0.080325	1.12689	1.12689	0.00683361	0.794971	-1.25791	0.0085837	1.24379	1.24379	0.000856228	0.705453	-1.41753	0.133219	1.10374	1.10374	0.000222253	1.56458
11721143_a_at	4288	MKI67	antigen identified by monoclonal antibody Ki-67	NM_001145966 /// NM_002417	2.11544e-06	0.0209611	0.706511	-1.41541	0.235317	0.862838	-1.15897	1.18436e-06	8.84092	8.84092	8.26405e-06	4.79054	4.79054	5.51375e-05	3.09041	3.09041	0.124178	1.22127	1.22127	4.92737e-07	12.5135	12.5135	2.54983e-06	6.78057	6.78057	1.17137e-05	4.37419	4.37419	8.03504e-07	10.2463	10.2463	4.87842e-06	5.55208	5.55208	2.72382e-05	3.58169	3.58169	0.00154666	0.54186	-1.84549	8.25151e-05	0.349558	-2.86075	0.00781459	0.645107
11724220_s_at	4674	NAP1L2	nucleosome assembly protein 1-like 2	NM_021963	2.11758e-06	0.040462	0.890297	-1.12322	0.000619081	0.747407	-1.33796	3.72065e-06	0.488615	-2.0466	2.14828e-06	0.455588	-2.19497	4.0484e-07	0.352741	-2.83494	0.00780217	0.839503	-1.19118	1.04942e-05	0.548822	-1.82208	5.50469e-06	0.511725	-1.95417	8.16721e-07	0.396207	-2.52394	7.64518e-05	0.653747	-1.52964	3.19859e-05	0.609558	-1.64053	2.81643e-06	0.471954	-2.11885	0.167887	0.932406	-1.07249	0.000336697	0.721921	-1.38519	0.00122324	0.774256
11740528_a_at	3899	AFF3	AF4/FMR2 family, member 3	NM_001025108 /// NM_002285	2.12378e-06	0.0106133	1.25292	1.25292	0.00366289	1.32851	1.32851	1.4409e-06	3.19623	3.19623	1.15283e-06	3.34216	3.34216	9.96556e-07	3.44413	3.44413	0.378689	1.06033	1.06033	5.13562e-06	2.55103	2.55103	3.9067e-06	2.66751	2.66751	3.27142e-06	2.74889	2.74889	7.4978e-06	2.40588	2.40588	5.6076e-06	2.51573	2.51573	4.64616e-06	2.59249	2.59249	0.496202	1.04566	1.04566	0.271182	1.07756	1.07756	0.643209	1.03051
11723030_at	83716	CRISPLD2	cysteine-rich secretory protein LCCL domain containing 2	NM_031476	2.12922e-06	0.000203357	0.604913	-1.65313	0.00508625	0.763201	-1.31027	3.33146e-06	2.79362	2.79362	0.00219718	1.37868	1.37868	3.01481e-05	2.02198	2.02198	0.0100933	1.26167	1.26167	3.15195e-07	4.61822	4.61822	1.21389e-05	2.27913	2.27913	1.28861e-06	3.3426	3.3426	8.38505e-07	3.6604	3.6604	8.17239e-05	1.80644	1.80644	4.54915e-06	2.64934	2.64934	2.96267e-05	0.493509	-2.0263	0.00212528	0.723786	-1.38162	0.000887864	1.46661
11754526_a_at	9536	PTGES	prostaglandin E synthase	NM_004878	2.13208e-06	5.03209e-07	5.80457	5.80457	6.99693e-07	5.27844	5.27844	6.51308e-07	5.38625	5.38625	3.70905e-07	6.36808	6.36808	3.41348e-07	6.53609	6.53609	0.269623	0.909361	-1.09967	0.375379	0.927933	-1.07766	0.280504	1.09708	1.09708	0.179526	1.12603	1.12603	0.804461	1.02042	1.02042	0.0531539	1.20643	1.20643	0.033949	1.23826	1.23826	0.0758175	1.18228	1.18228	0.0480342	1.21348	1.21348	0.750245	1.02638
11745421_a_at	637	BID	BH3 interacting domain death agonist	NM_001196 /// NM_197966 /// NM_197967	2.14558e-06	0.446851	0.955887	-1.04615	0.00195577	1.33642	1.33642	6.66733e-06	2.23776	2.23776	2.30028e-06	2.6257	2.6257	7.94753e-07	3.17523	3.17523	0.00092779	1.39809	1.39809	4.84395e-06	2.34103	2.34103	1.75668e-06	2.74687	2.74687	6.33233e-07	3.32177	3.32177	8.75748e-05	1.67445	1.67445	1.86132e-05	1.96473	1.96473	4.37739e-06	2.37593	2.37593	0.0279218	1.17336	1.17336	0.00073839	1.41893	1.41893	0.0140096	1.20929
11721561_a_at	23382	AHCYL2	adenosylhomocysteinase-like 2	NM_001130720 /// NM_001130722 /// NM_001130723 /// NM_015328	2.1541e-06	0.486193	0.961159	-1.04041	0.0221744	0.849165	-1.17763	1.85107e-06	0.38109	-2.62405	1.93881e-06	0.383973	-2.60435	1.69041e-06	0.375438	-2.66356	0.0594547	0.88348	-1.13189	2.37075e-06	0.39649	-2.52213	2.4879e-06	0.39949	-2.50319	2.15693e-06	0.39061	-2.5601	5.52207e-06	0.448783	-2.22825	5.83667e-06	0.452178	-2.21152	4.9548e-06	0.442126	-2.2618	0.892382	1.00757	1.00757	0.789007	0.985168	-1.01506	0.688444	0.977771
11715360_x_at	7076	TIMP1	TIMP metallopeptidase inhibitor 1	NM_003254	2.15592e-06	0.412763	0.97288	-1.02788	0.0330658	0.917512	-1.0899	3.90079e-07	0.47992	-2.08368	3.12247e-05	0.706071	-1.41629	6.73439e-06	0.635588	-1.57335	0.109878	0.943088	-1.06035	4.89377e-07	0.493298	-2.02717	5.00669e-05	0.725754	-1.37788	9.70884e-06	0.653305	-1.53068	8.1791e-07	0.523067	-1.9118	0.000156798	0.76955	-1.29946	2.29503e-05	0.69273	-1.44356	1.71393e-05	1.47123	1.47123	0.000105886	1.32436	1.32436	0.0151233	0.900175
11723303_at	10158	PDZK1IP1	PDZK1 interacting protein 1	NM_005764	2.15785e-06	2.54594e-06	2.73421	2.73421	0.34409	0.941438	-1.0622	0.000769005	0.69206	-1.44496	0.000333946	1.53681	1.53681	0.000257459	0.637274	-1.56918	1.80528e-06	0.344318	-2.90429	4.01717e-07	0.253111	-3.95083	6.48524e-05	0.562068	-1.77914	2.84041e-07	0.233074	-4.29048	0.001945	0.735109	-1.36034	0.000161516	1.63241	1.63241	0.000563199	0.676915	-1.47729	9.91434e-06	2.22064	2.22064	0.210085	0.920836	-1.08597	5.57654e-06	0.414672
11748563_s_at	7905	REEP5	receptor accessory protein 5	NM_005669	2.16325e-06	0.0229438	1.10688	1.10688	0.0328024	1.09678	1.09678	4.69931e-06	0.596935	-1.67523	6.96121e-06	0.617241	-1.62011	5.98782e-06	0.60953	-1.64061	0.793261	0.990875	-1.00921	1.63076e-06	0.539296	-1.85427	2.26566e-06	0.557641	-1.79327	1.99812e-06	0.550675	-1.81595	1.78141e-06	0.544262	-1.83735	2.48721e-06	0.562777	-1.7769	2.18931e-06	0.555746	-1.79938	0.355967	1.03402	1.03402	0.555511	1.0211	1.0211	0.720026	0.987508
11745715_a_at	857	CAV1	caveolin 1, caveolae protein, 22kDa	NM_001753	2.17726e-06	0.00164679	1.23205	1.23205	0.018136	1.13223	1.13223	8.37911e-05	1.43535	1.43535	2.71896e-07	2.61906	2.61906	3.56719e-06	1.86515	1.86515	0.0709874	0.918976	-1.08817	0.00745187	1.165	1.165	1.15916e-06	2.12577	2.12577	3.82566e-05	1.51386	1.51386	0.000846354	1.26772	1.26772	6.17718e-07	2.31319	2.31319	1.30927e-05	1.64733	1.64733	4.40322e-06	1.82469	1.82469	0.000498642	1.29944	1.29944	0.000119302	0.712146
11745205_s_at	7163	TPD52	tumor protein D52	NM_001025252 /// NM_001025253 /// NM_005079	2.18047e-06	2.52146e-05	1.42045	1.42045	1.18074e-05	1.49185	1.49185	5.08479e-05	0.732979	-1.3643	0.13471	0.948882	-1.05387	0.00260298	0.860703	-1.16184	0.157373	1.05027	1.05027	6.10184e-07	0.51602	-1.93791	1.12353e-05	0.668016	-1.49697	3.15953e-06	0.605938	-1.65033	3.99039e-07	0.491322	-2.03533	5.74575e-06	0.636044	-1.57222	1.82156e-06	0.576936	-1.73329	0.000144876	1.29456	1.29456	0.00184678	1.17425	1.17425	0.0183145	0.907071
11730170_a_at	2878	GPX3	glutathione peroxidase 3 (plasma)	NM_002084	2.19692e-06	0.000120787	2.22227	2.22227	7.1566e-05	2.40132	2.40132	1.77277e-05	0.327288	-3.05542	0.000258353	0.49827	-2.00695	0.000209447	0.48502	-2.06177	0.426762	1.08057	1.08057	7.45268e-07	0.147276	-6.78997	3.22196e-06	0.224216	-4.45998	2.90026e-06	0.218254	-4.58182	5.89025e-07	0.136295	-7.33704	2.39241e-06	0.207498	-4.81932	2.16425e-06	0.20198	-4.95097	0.00360478	1.52242	1.52242	0.00494824	1.48194	1.48194	0.776896	0.973409
11718018_a_at	104	ADARB1	adenosine deaminase, RNA-specific, B1 (RED1 homolog rat)	NM_001033049 /// NM_001112 /// NM_001145407 /// NM_001160230 /// NM_015833 /// N	2.20659e-06	4.03917e-07	2.09093	2.09093	0.000390837	1.2515	1.2515	6.09243e-06	1.59349	1.59349	9.45873e-07	1.89472	1.89472	6.36473e-07	1.98027	1.98027	3.4519e-06	0.598539	-1.67074	0.000135654	0.762099	-1.31217	0.0205781	0.906164	-1.10355	0.135879	0.947077	-1.05588	0.000260546	1.27327	1.27327	1.20262e-05	1.51396	1.51396	6.66057e-06	1.58232	1.58232	0.00153936	1.18904	1.18904	0.000464614	1.24272	1.24272	0.211491	1.04515
11721828_x_at	55055	ZWILCH	Zwilch, kinetochore associated, homolog (Drosophila)	NM_017975 /// NR_003105	2.21318e-06	0.00213073	0.706503	-1.41542	0.00768383	1.30438	1.30438	5.86747e-07	4.40113	4.40113	0.000312682	1.64867	1.64867	0.000137575	1.78562	1.78562	0.000100407	1.84625	1.84625	1.67664e-07	6.22945	6.22945	1.57116e-05	2.33356	2.33356	9.3035e-06	2.5274	2.5274	1.89071e-06	3.37411	3.37411	0.0133506	1.26394	1.26394	0.00351012	1.36894	1.36894	6.65424e-06	0.374601	-2.6695	1.09184e-05	0.405718	-2.46477	0.282246	1.08307
11741436_a_at	57213	C13orf1	chromosome 13 open reading frame 1	NM_001127482 /// NM_020456 /// NR_023351	2.21376e-06	0.0719919	1.07241	1.07241	0.0513057	1.08095	1.08095	0.000595563	1.2345	1.2345	4.22551e-07	2.10256	2.10256	3.57976e-06	1.67842	1.67842	0.812961	1.00796	1.00796	0.00461635	1.15114	1.15114	7.59581e-07	1.96059	1.96059	8.37853e-06	1.56509	1.56509	0.00605772	1.14205	1.14205	8.14833e-07	1.94511	1.94511	9.29939e-06	1.55273	1.55273	3.03806e-06	1.70318	1.70318	7.38485e-05	1.3596	1.3596	0.000414499	0.798274
11725706_s_at	154810	AMOTL1	angiomotin like 1	NM_130847	2.22977e-06	0.318301	0.921753	-1.08489	0.586681	0.957914	-1.04394	6.26148e-06	3.00306	3.00306	1.86148e-06	3.86299	3.86299	4.1351e-06	3.25505	3.25505	0.625687	1.03923	1.03923	4.1166e-06	3.25798	3.25798	1.31702e-06	4.19091	4.19091	2.79188e-06	3.53137	3.53137	5.00047e-06	3.135	3.135	1.54703e-06	4.03271	4.03271	3.35043e-06	3.39806	3.39806	0.0151749	1.28635	1.28635	0.323236	1.08391	1.08391	0.062216	0.842625
11739740_a_at	50615	IL21R	interleukin 21 receptor	NM_021798 /// NM_181078 /// NM_181079	2.23122e-06	5.81287e-06	0.388509	-2.57394	4.37908e-07	0.231144	-4.3263	0.771332	0.980856	-1.01952	6.29186e-06	0.393471	-2.54149	5.14607e-06	0.380873	-2.62555	0.000181162	0.594952	-1.68081	6.56068e-06	2.52467	2.52467	0.848358	1.01277	1.01277	0.765412	0.980346	-1.02005	4.73868e-07	4.24348	4.24348	0.000158345	1.70227	1.70227	0.000224912	1.64777	1.64777	7.11255e-06	0.40115	-2.49283	5.79418e-06	0.388307	-2.57528	0.627013	0.967984
11746511_s_at	22929	SEPHS1	selenophosphate synthetase 1	NM_012247	2.23979e-06	0.0163413	0.871999	-1.14679	0.432834	0.965749	-1.03547	1.28829e-06	2.21764	2.21764	1.58993e-05	1.68038	1.68038	1.6413e-05	1.67562	1.67562	0.0489363	1.10751	1.10751	5.02899e-07	2.54317	2.54317	4.04535e-06	1.92704	1.92704	4.14966e-06	1.92158	1.92158	9.99798e-07	2.29629	2.29629	1.08936e-05	1.73997	1.73997	1.12244e-05	1.73505	1.73505	0.000540566	0.757733	-1.31973	0.000511768	0.755587	-1.32347	0.947698	0.997168
11759310_at	165215	FAM171B	family with sequence similarity 171, member B	NM_177454	2.26009e-06	0.0218203	1.16077	1.16077	0.00027933	1.44241	1.44241	4.04514e-05	0.596703	-1.67588	6.28393e-06	0.490807	-2.03746	1.82848e-05	0.552918	-1.80859	0.00419391	1.24263	1.24263	9.31131e-06	0.514058	-1.94531	2.05341e-06	0.422829	-2.36502	4.93574e-06	0.476337	-2.09935	1.77076e-06	0.413685	-2.4173	5.41806e-07	0.340269	-2.93885	1.08508e-06	0.38333	-2.60872	0.00688965	0.822533	-1.21576	0.167108	0.926622	-1.07919	0.0493044	1.12655
11720503_a_at	224	ALDH3A2	aldehyde dehydrogenase 3 family, member A2	NM_000382 /// NM_001031806	2.26321e-06	0.569758	1.01651	1.01651	0.0132313	1.0993	1.0993	1.94703e-06	0.613827	-1.62912	4.92059e-06	0.659068	-1.51729	2.70331e-05	0.732584	-1.36503	0.0283024	1.08144	1.08144	1.60212e-06	0.603856	-1.65603	3.92397e-06	0.648361	-1.54235	2.00971e-05	0.720683	-1.38757	6.81802e-07	0.558382	-1.79089	1.47374e-06	0.599536	-1.66796	5.76284e-06	0.666412	-1.50057	0.040125	1.0737	1.0737	0.000635864	1.19347	1.19347	0.00815949	1.11155
11733872_x_at	5230	PGK1	phosphoglycerate kinase 1	NM_000291	2.27322e-06	0.000474929	0.850851	-1.17529	4.91224e-05	0.784603	-1.27453	8.32669e-06	1.39048	1.39048	0.000105637	1.23612	1.23612	0.112457	1.04477	1.04477	0.0138117	0.92214	-1.08443	7.94711e-07	1.63422	1.63422	4.00467e-06	1.45281	1.45281	0.000126422	1.22792	1.22792	3.20832e-07	1.77221	1.77221	1.25733e-06	1.57548	1.57548	1.88867e-05	1.3316	1.3316	0.0024702	0.888991	-1.12487	1.90908e-05	0.751377	-1.33089	0.00038144	0.845202
11756633_a_at	22998	LIMCH1	LIM and calponin homology domains 1	NM_001112717 /// NM_001112718 /// NM_001112719 /// NM_001112720 /// NM_014988	2.2756e-06	0.00291138	1.30661	1.30661	0.000246601	1.53399	1.53399	0.0140254	0.827157	-1.20896	3.85286e-06	0.413392	-2.41901	2.81379e-05	0.533642	-1.87392	0.0274343	1.17402	1.17402	0.000170714	0.633053	-1.57965	8.08079e-07	0.316384	-3.16072	3.55635e-06	0.408415	-2.44849	3.0979e-05	0.539219	-1.85453	3.72366e-07	0.269488	-3.71074	1.34516e-06	0.347878	-2.87457	1.5839e-05	0.499775	-2.0009	0.00021594	0.645152	-1.55002	0.00365	1.29089
11723032_a_at	5355	PLP2	proteolipid protein 2 (colonic epithelium-enriched)	NM_002668	2.28363e-06	0.0207595	0.87946	-1.13706	0.00235351	1.2312	1.2312	3.16065e-06	1.97521	1.97521	5.82466e-06	1.8467	1.8467	1.63805e-06	2.14023	2.14023	0.00018291	1.39996	1.39996	1.13905e-06	2.24593	2.24593	1.90292e-06	2.09981	2.09981	6.50401e-07	2.43357	2.43357	2.65389e-05	1.60429	1.60429	6.39956e-05	1.49991	1.49991	1.06863e-05	1.73832	1.73832	0.154092	0.934939	-1.06959	0.0997683	1.08355	1.08355	0.0117067	1.15895
11745148_a_at	4281	MID1	midline 1 (Opitz/BBB syndrome)	NM_000381 /// NM_001098624 /// NM_033290	2.28383e-06	0.00127735	0.729195	-1.37137	0.00129667	0.729863	-1.37012	2.89267e-06	2.53551	2.53551	7.90343e-05	1.69208	1.69208	9.50951e-05	1.6637	1.6637	0.987385	1.00092	1.00092	5.1331e-07	3.47714	3.47714	5.21024e-06	2.32047	2.32047	5.86874e-06	2.28156	2.28156	5.15555e-07	3.47395	3.47395	5.24361e-06	2.31835	2.31835	5.90706e-06	2.27947	2.27947	0.000341911	0.667352	-1.49846	0.00027311	0.65616	-1.52402	0.771055	0.983229
11747126_x_at	419	ART3	ADP-ribosyltransferase 3	NM_001130016 /// NM_001130017 /// NM_001179	2.28826e-06	7.60652e-07	3.04163	3.04163	3.03173e-06	2.41176	2.41176	5.57084e-06	2.21171	2.21171	2.14177e-07	3.96235	3.96235	4.81133e-07	3.3256	3.3256	0.00467096	0.792915	-1.26117	0.000953013	0.727144	-1.37524	0.00247435	1.30271	1.30271	0.143053	1.09336	1.09336	0.153314	0.917052	-1.09045	8.38136e-05	1.64293	1.64293	0.000912218	1.37891	1.37891	3.34699e-05	1.79154	1.79154	0.000251681	1.50364	1.50364	0.0162764	0.839299
11721563_a_at	9833	MELK	maternal embryonic leucine zipper kinase	NM_014791	2.29802e-06	0.619185	1.04618	1.04618	0.000477066	1.80424	1.80424	4.38932e-07	7.27904	7.27904	5.15449e-06	3.69996	3.69996	5.50416e-06	3.64648	3.64648	0.00073076	1.7246	1.7246	5.03201e-07	6.95775	6.95775	6.33257e-06	3.53665	3.53665	6.77738e-06	3.48553	3.48553	3.53813e-06	4.03441	4.03441	0.000162107	2.0507	2.0507	0.00018171	2.02106	2.02106	0.000225678	0.508303	-1.96733	0.000200563	0.500956	-1.99618	0.871395	0.985546
11719206_s_at	23141	ANKLE2	ankyrin repeat and LEM domain containing 2	NM_015114	2.30098e-06	0.103535	1.07893	1.07893	4.01201e-05	1.52551	1.52551	2.94852e-06	1.93713	1.93713	2.15713e-06	2.00814	2.00814	4.41674e-07	2.48756	2.48756	0.000123763	1.41391	1.41391	6.03969e-06	1.79542	1.79542	4.25496e-06	1.86123	1.86123	7.40452e-07	2.30558	2.30558	0.00093854	1.26983	1.26983	0.000443623	1.31638	1.31638	1.72255e-05	1.63064	1.63064	0.398409	1.03666	1.03666	0.000736583	1.28415	1.28415	0.00165539	1.23874
11728271_at	27309	ZNF330	zinc finger protein 330	NM_014487	2.30116e-06	6.42467e-06	2.0012	2.0012	0.000117388	1.52022	1.52022	0.484081	0.965241	-1.03601	5.03699e-07	2.90908	2.90908	5.17323e-06	2.05417	2.05417	0.00115808	0.759651	-1.31639	4.79954e-06	0.48233	-2.07327	0.000220602	1.45367	1.45367	0.601845	1.02647	1.02647	7.42373e-05	0.634937	-1.57496	9.48894e-06	1.9136	1.9136	0.000718433	1.35123	1.35123	4.15034e-07	3.01384	3.01384	3.90305e-06	2.12814	2.12814	0.000328593	0.706121
11731568_x_at	4193	MDM2	Mdm2 p53 binding protein homolog (mouse)	NM_001145336 /// NM_001145337 /// NM_001145339 /// NM_001145340 /// NM_002392 //	2.30381e-06	0.00523363	1.16168	1.16168	0.0112099	1.13497	1.13497	4.44482e-06	1.72594	1.72594	4.0955e-07	2.26344	2.26344	3.24707e-06	1.7784	1.7784	0.531636	0.977008	-1.02353	2.88275e-05	1.48573	1.48573	1.36214e-06	1.94843	1.94843	1.89161e-05	1.53089	1.53089	2.07294e-05	1.5207	1.5207	1.11208e-06	1.99428	1.99428	1.38918e-05	1.56691	1.56691	0.000245348	1.31143	1.31143	0.425862	1.03039	1.03039	0.000465091	0.785703
11755522_a_at	9404	LPXN	leupaxin	NM_001143995 /// NM_004811	2.3052e-06	2.16129e-06	0.394308	-2.53609	0.943126	0.996074	-1.00394	4.75462e-05	1.7288	1.7288	0.00239761	0.766731	-1.30424	0.402264	1.04881	1.04881	2.21598e-06	2.52613	2.52613	1.38795e-07	4.3844	4.3844	1.54817e-05	1.9445	1.9445	1.60935e-06	2.65987	2.65987	4.56373e-05	1.73562	1.73562	0.00258228	0.769753	-1.29912	0.367003	1.05294	1.05294	4.78577e-06	0.443504	-2.25477	7.98723e-05	0.606666	-1.64835	0.00103134	1.36789
11756968_a_at	55131	RBM28	RNA binding motif protein 28	NM_018077	2.30666e-06	0.141502	1.04239	1.04239	0.175496	1.03839	1.03839	8.77479e-06	1.40502	1.40502	7.18464e-05	1.26642	1.26642	3.93018e-07	1.77823	1.77823	0.880633	0.996164	-1.00385	1.87202e-05	1.34788	1.34788	0.000212729	1.21492	1.21492	6.13053e-07	1.70592	1.70592	1.7382e-05	1.35307	1.35307	0.000190853	1.2196	1.2196	5.87511e-07	1.71249	1.71249	0.00547737	0.901353	-1.10944	7.2943e-05	1.26563	1.26563	8.87021e-06	1.40414
11756918_a_at	9493	KIF23	kinesin family member 23	NM_004856 /// NM_138555	2.31709e-06	0.0106683	0.613208	-1.63077	0.135018	0.793636	-1.26002	1.39284e-06	12.652	12.652	1.4016e-05	5.54303	5.54303	5.22098e-05	3.90923	3.90923	0.102333	1.29424	1.29424	4.90093e-07	20.6325	20.6325	3.2218e-06	9.03939	9.03939	8.87061e-06	6.37504	6.37504	8.31334e-07	15.9418	15.9418	6.69572e-06	6.98435	6.98435	2.12124e-05	4.92572	4.92572	0.000836591	0.438115	-2.28251	0.000121567	0.308981	-3.23644	0.0402083	0.705251
11719946_a_at	5316	PKNOX1	PBX/knotted 1 homeobox 1	NM_004571	2.32603e-06	0.6502	0.985678	-1.01453	3.77421e-06	1.62265	1.62265	6.72497e-07	1.91203	1.91203	3.37413e-06	1.63782	1.63782	1.16678e-05	1.4906	1.4906	3.17539e-06	1.64622	1.64622	5.90156e-07	1.93981	1.93981	2.84757e-06	1.66162	1.66162	9.48618e-06	1.51226	1.51226	0.00162166	1.17834	1.17834	0.768575	1.00935	1.00935	0.0308762	0.918624	-1.08858	0.00217956	0.856588	-1.16742	0.00017329	0.77959	-1.28273	0.0207183	0.910111
11751791_a_at	151887	CCDC80	coiled-coil domain containing 80	NM_199511 /// NM_199512	2.32628e-06	0.307637	1.09372	1.09372	0.00382357	0.6928	-1.44342	1.91015e-06	4.23831	4.23831	5.95558e-06	3.28825	3.28825	2.46878e-05	2.54052	2.54052	0.00128168	0.633436	-1.57869	2.78674e-06	3.87514	3.87514	9.41163e-06	3.00649	3.00649	4.41419e-05	2.32283	2.32283	4.99575e-07	6.11765	6.11765	1.22273e-06	4.74633	4.74633	3.56005e-06	3.66703	3.66703	0.019612	0.775842	-1.28892	0.000704067	0.599419	-1.66828	0.0183638	0.772605
11719965_s_at	441722 /// 7307	LOC441722 /// U2AF1	U2 small nuclear RNA auxiliary factor 1 pseudogene /// U2 small nuclear RNA auxi	NM_001025203 /// NM_001025204 /// NM_006758 /// XM_497450 /// XM_938233	2.34936e-06	0.705376	1.01168	1.01168	0.0105373	1.11318	1.11318	2.89027e-06	1.63274	1.63274	2.99379e-06	1.62798	1.62798	1.05496e-06	1.78867	1.78867	0.0171039	1.10033	1.10033	3.32817e-06	1.61389	1.61389	3.45022e-06	1.60919	1.60919	1.18872e-06	1.76803	1.76803	1.22708e-05	1.46674	1.46674	1.28299e-05	1.46246	1.46246	3.51378e-06	1.60682	1.60682	0.923757	0.997083	-1.00293	0.0206746	1.0955	1.0955	0.01822	1.09871
11733818_x_at	2273	FHL1	four and a half LIM domains 1	NM_001159699 /// NM_001159700 /// NM_001159701 /// NM_001159702 /// NM_001159703	2.36102e-06	3.81238e-05	1.66588	1.66588	4.71816e-05	1.63513	1.63513	3.49881e-06	2.15816	2.15816	1.25488e-06	2.49739	2.49739	1.76354e-07	3.57375	3.57375	0.708068	0.981541	-1.01881	0.00157596	1.29551	1.29551	0.000141804	1.49915	1.49915	3.66345e-06	2.14527	2.14527	0.00110065	1.31987	1.31987	0.000110144	1.52734	1.52734	3.1788e-06	2.18561	2.18561	0.0217311	1.15719	1.15719	4.07963e-05	1.65593	1.65593	0.000279244	1.43099
11725334_at	440145	C13orf37	chromosome 13 open reading frame 37	NM_001071775	2.36233e-06	0.355728	0.949865	-1.05278	0.000857683	1.37087	1.37087	1.94477e-06	2.51201	2.51201	1.36472e-06	2.65908	2.65908	3.55195e-06	2.29697	2.29697	0.00038148	1.44322	1.44322	1.41068e-06	2.6446	2.6446	1.00761e-06	2.79943	2.79943	2.49448e-06	2.41821	2.41821	2.26055e-05	1.83242	1.83242	1.34287e-05	1.93971	1.93971	5.66463e-05	1.67556	1.67556	0.310819	1.05855	1.05855	0.132392	0.914394	-1.09362	0.0292842	0.863819
11715569_at	928	CD9	CD9 molecule	NM_001769	2.37069e-06	0.0249527	0.926646	-1.07916	0.955013	1.00151	1.00151	1.17989e-06	1.64881	1.64881	2.01709e-05	1.36091	1.36091	1.13481e-05	1.40527	1.40527	0.0231289	1.08079	1.08079	5.09002e-07	1.77933	1.77933	5.56466e-06	1.46865	1.46865	3.47525e-06	1.51651	1.51651	1.20118e-06	1.64633	1.64633	2.07522e-05	1.35886	1.35886	1.16457e-05	1.40315	1.40315	0.000294539	0.825391	-1.21155	0.000790375	0.852293	-1.1733	0.257686	1.03259
11722687_a_at	3977	LIFR	leukemia inhibitory factor receptor alpha	NM_001127671 /// NM_002310	2.37238e-06	0.182447	1.09709	1.09709	7.62545e-06	0.417743	-2.39382	5.71843e-06	0.39977	-2.50144	0.000296714	0.631724	-1.58297	6.16742e-07	0.262605	-3.808	4.22092e-06	0.380773	-2.62624	3.24833e-06	0.364391	-2.74431	0.000106681	0.575818	-1.73666	4.14283e-07	0.239365	-4.17772	0.501259	0.956976	-1.04496	0.000524724	1.51223	1.51223	0.000279869	0.628629	-1.59076	0.000302953	1.58022	1.58022	0.000481474	0.656891	-1.52232	7.37923e-06	0.415696
11757310_s_at	26022	TMEM98	transmembrane protein 98	NM_001033504 /// NM_015544	2.37381e-06	0.687505	1.0189	1.0189	0.0021888	1.25457	1.25457	3.36826e-06	2.06194	2.06194	2.17905e-06	2.17964	2.17964	9.56266e-07	2.44886	2.44886	0.00335129	1.2313	1.2313	3.92978e-06	2.02369	2.02369	2.5152e-06	2.13921	2.13921	1.08373e-06	2.40343	2.40343	3.01544e-05	1.64354	1.64354	1.63433e-05	1.73736	1.73736	5.35057e-06	1.95195	1.95195	0.257157	1.05708	1.05708	0.00818321	1.18765	1.18765	0.0392347	1.12351
11716093_a_at	1316	KLF6	Kruppel-like factor 6	NM_001160124 /// NM_001160125 /// NM_001300 /// NR_027653	2.37753e-06	0.0176597	1.15162	1.15162	7.27414e-06	1.86532	1.86532	3.07057e-05	1.62666	1.62666	1.66858e-05	1.71713	1.71713	2.17335e-07	3.09256	3.09256	3.23009e-05	1.61974	1.61974	0.000213683	1.4125	1.4125	9.45815e-05	1.49106	1.49106	4.80953e-07	2.68541	2.68541	0.019982	0.872054	-1.14672	0.106081	0.920556	-1.0863	2.46067e-05	1.65793	1.65793	0.260314	1.05562	1.05562	6.09928e-06	1.90118	1.90118	1.02031e-05	1.80101
11743373_a_at	90417	C15orf23	chromosome 15 open reading frame 23	NM_001142761 /// NM_001142762 /// NM_033286	2.3823e-06	0.00127029	0.667379	-1.4984	0.00879747	0.76248	-1.31151	6.91289e-06	2.78989	2.78989	1.42446e-05	2.47543	2.47543	1.95385e-05	2.35932	2.35932	0.10994	1.1425	1.1425	9.75897e-07	4.18038	4.18038	1.63583e-06	3.70919	3.70919	2.03939e-06	3.53521	3.53521	1.74003e-06	3.65897	3.65897	3.07817e-06	3.24655	3.24655	3.93287e-06	3.09427	3.09427	0.14336	0.887285	-1.12703	0.056352	0.845667	-1.1825	0.52417	0.953095
11731099_a_at	10591	C6orf108	chromosome 6 open reading frame 108	NM_006443 /// NM_199184	2.38751e-06	0.00263853	1.11483	1.11483	0.000440787	1.16568	1.16568	2.39908e-05	1.29334	1.29334	7.0772e-07	1.59819	1.59819	4.7993e-07	1.64968	1.64968	0.0896979	1.04561	1.04561	0.000522862	1.16013	1.16013	3.36341e-06	1.43358	1.43358	2.04561e-06	1.47977	1.47977	0.00328976	1.10952	1.10952	7.30616e-06	1.37104	1.37104	4.16748e-06	1.41522	1.41522	7.33755e-05	1.23571	1.23571	3.30308e-05	1.27552	1.27552	0.200687	1.03222
11733751_s_at	627	BDNF	brain-derived neurotrophic factor	NM_001143805 /// NM_001143806 /// NM_001143807 /// NM_001143808 /// NM_001143809	2.38977e-06	1.55131e-06	1.69007	1.69007	2.27708e-05	1.39331	1.39331	1.62131e-06	1.68348	1.68348	7.00044e-07	1.82257	1.82257	2.10855e-07	2.08451	2.08451	0.000476533	0.824407	-1.21299	0.894378	0.996103	-1.00391	0.0366753	1.0784	1.0784	0.000303555	1.23339	1.23339	0.000532023	1.20827	1.20827	7.63373e-05	1.30809	1.30809	7.34794e-06	1.49609	1.49609	0.0305285	1.08262	1.08262	0.000274305	1.23821	1.23821	0.00311569	1.14372
11722430_at	5493	PPL	periplakin	NM_002705	2.38979e-06	1.30804e-05	4.68824	4.68824	0.0463643	1.34811	1.34811	1.32883e-05	0.214193	-4.66868	0.548399	1.07884	1.07884	0.000106346	0.342224	-2.92206	4.5234e-05	0.287552	-3.47763	2.20753e-07	0.0456873	-21.8879	1.75258e-05	0.230115	-4.34565	5.87636e-07	0.0729963	-13.6993	4.71684e-06	0.158884	-6.29392	0.111163	0.800256	-1.2496	2.615e-05	0.253854	-3.93927	1.00425e-05	5.03675	5.03675	0.00774919	1.59774	1.59774	7.22263e-05	0.317216
11754243_a_at	3014	H2AFX	H2A histone family, member X	NM_002105	2.3981e-06	0.0172057	0.863436	-1.15816	0.483592	0.966956	-1.03417	1.51135e-06	2.32006	2.32006	7.00161e-06	1.91278	1.91278	4.99116e-05	1.58729	1.58729	0.0455618	1.11989	1.11989	5.82924e-07	2.68701	2.68701	2.10954e-06	2.21531	2.21531	1.01269e-05	1.83834	1.83834	1.19894e-06	2.39934	2.39934	5.20784e-06	1.97815	1.97815	3.33696e-05	1.64153	1.64153	0.00515816	0.824453	-1.21293	0.000151773	0.684157	-1.46165	0.00605227	0.829831
11725713_a_at	9077	DIRAS3	DIRAS family, GTP-binding RAS-like 3	NM_004675	2.41189e-06	0.00113988	0.80079	-1.24877	0.025376	0.893107	-1.11969	0.0166587	0.881889	-1.13393	2.96552e-05	0.650747	-1.5367	2.71937e-07	0.385062	-2.59698	0.0290252	1.11528	1.11528	0.0450778	1.10127	1.10127	0.00162162	0.812631	-1.23057	1.31034e-06	0.480853	-2.07964	0.752135	0.987438	-1.01272	0.000167868	0.728632	-1.37243	5.75293e-07	0.431149	-2.31938	0.000210558	0.737901	-1.3552	6.29377e-07	0.436634	-2.29025	9.29698e-06	0.591724
11720203_a_at	9212	AURKB	aurora kinase B	NM_004217	2.41904e-06	0.106869	0.865942	-1.15481	0.410235	1.06952	1.06952	7.71211e-07	4.9076	4.9076	9.78424e-06	2.8104	2.8104	4.76275e-05	2.19443	2.19443	0.0319873	1.23509	1.23509	4.61224e-07	5.66735	5.66735	4.55996e-06	3.24548	3.24548	1.80742e-05	2.53416	2.53416	9.96028e-07	4.5886	4.5886	1.44753e-05	2.62772	2.62772	7.92511e-05	2.05179	2.05179	0.000326981	0.572663	-1.74623	4.15559e-05	0.44715	-2.23639	0.0173003	0.780826
11719941_s_at	10311	DSCR3	Down syndrome critical region gene 3	NM_006052	2.4236e-06	0.000230318	1.16793	1.16793	7.6564e-05	1.20796	1.20796	3.14045e-05	0.801879	-1.24707	2.60821e-05	0.796103	-1.25612	0.00292142	0.908676	-1.1005	0.140374	1.03427	1.03427	1.39548e-06	0.686583	-1.45649	1.24682e-06	0.681638	-1.46705	1.49602e-05	0.778025	-1.28531	8.39533e-07	0.663832	-1.50641	7.56849e-07	0.65905	-1.51733	7.17605e-06	0.752243	-1.32936	0.728128	0.992797	-1.00725	0.000744911	1.13318	1.13318	0.000551726	1.1414
11757278_x_at	445	ASS1	argininosuccinate synthetase 1	NM_000050 /// NM_054012	2.43689e-06	0.0666524	1.08297	1.08297	0.000613844	0.792262	-1.26221	4.40495e-06	0.573665	-1.74318	5.23339e-06	0.582963	-1.71537	1.04402e-06	0.491989	-2.03257	0.00012173	0.731561	-1.36694	2.00049e-06	0.529713	-1.88782	2.32706e-06	0.538298	-1.85771	5.55211e-07	0.454294	-2.20122	0.00010147	0.724086	-1.38105	0.000135241	0.735821	-1.35903	1.08428e-05	0.620993	-1.61032	0.66774	1.01621	1.01621	0.00503938	0.857624	-1.16601	0.00312389	0.843946
11727271_a_at	84675	TRIM55	tripartite motif-containing 55	NM_033058 /// NM_184085 /// NM_184086 /// NM_184087	2.44634e-06	3.11657e-05	0.290331	-3.44434	0.0428794	0.752609	-1.32871	1.28397e-05	4.2267	4.2267	0.00036798	2.21956	2.21956	4.46079e-05	3.1959	3.1959	0.000137574	2.59225	2.59225	3.33018e-07	14.5582	14.5582	1.70144e-06	7.64495	7.64495	6.41013e-07	11.0078	11.0078	4.48253e-06	5.61606	5.61606	6.71506e-05	2.94916	2.94916	1.26009e-05	4.24643	4.24643	0.0011484	0.525129	-1.90429	0.0453754	0.756122	-1.32254	0.0167305	1.43988
11739505_a_at	29995	LMCD1	LIM and cysteine-rich domains 1	NM_014583	2.45272e-06	0.00149151	1.85901	1.85901	0.0504587	1.31556	1.31556	4.40909e-05	3.25076	3.25076	1.49766e-06	8.20371	8.20371	4.91374e-07	12.68	12.68	0.0217604	0.707668	-1.41309	0.00252129	1.74865	1.74865	1.16316e-05	4.41295	4.41295	2.57492e-06	6.82087	6.82087	0.000196724	2.47101	2.47101	3.41257e-06	6.23591	6.23591	9.67741e-07	9.63851	9.63851	0.000173069	2.52363	2.52363	1.92579e-05	3.90064	3.90064	0.00822523	1.54565
11758194_s_at	1803	DPP4	dipeptidyl-peptidase 4	NM_001935	2.45525e-06	2.28831e-06	1.91794	1.91794	0.000112083	1.39458	1.39458	0.000356031	1.31003	1.31003	2.55088e-07	2.56755	2.56755	1.95016e-06	1.95256	1.95256	0.000142519	0.727122	-1.37529	5.16944e-05	0.683041	-1.46404	0.000233089	1.3387	1.3387	0.649083	1.01805	1.01805	0.145232	0.939375	-1.06454	3.35307e-06	1.84109	1.84109	0.000104856	1.40011	1.40011	1.88673e-06	1.95991	1.95991	3.97567e-05	1.49047	1.49047	0.000330138	0.760477
11719698_x_at	51668	HSPB11	heat shock protein family B (small), member 11	NM_016126	2.45756e-06	0.0215715	1.11193	1.11193	0.000222517	1.3111	1.3111	4.50429e-07	2.20144	2.20144	2.35416e-06	1.81632	1.81632	2.58505e-06	1.79934	1.79934	0.0030362	1.17912	1.17912	1.06065e-06	1.97984	1.97984	7.43428e-06	1.63349	1.63349	8.32396e-06	1.61821	1.61821	5.40024e-06	1.67908	1.67908	7.88246e-05	1.38534	1.38534	9.30208e-05	1.37238	1.37238	0.00139562	0.825062	-1.21203	0.00108985	0.817345	-1.22347	0.793954	0.990648
11716368_x_at	54458	PRR13	proline rich 13	NM_001005354 /// NM_018457	2.45814e-06	0.000284689	0.856162	-1.168	8.84159e-06	0.751566	-1.33055	6.28045e-05	1.22554	1.22554	0.00262562	1.10709	1.10709	0.000633528	1.14339	1.14339	0.000735388	0.877832	-1.13917	2.32042e-06	1.43143	1.43143	1.63309e-05	1.29309	1.29309	8.2014e-06	1.33548	1.33548	3.70129e-07	1.63065	1.63065	1.47381e-06	1.47305	1.47305	9.17913e-07	1.52134	1.52134	0.0026377	0.903351	-1.10699	0.0151668	0.932969	-1.07185	0.16889	1.03279
11715952_a_at	8720	MBTPS1	membrane-bound transcription factor peptidase, site 1	NM_003791	2.46479e-06	0.0484144	0.933027	-1.07178	0.00614388	0.890572	-1.12287	0.000158922	0.790848	-1.26447	3.40384e-06	0.633106	-1.57951	3.87539e-07	0.516884	-1.93467	0.148025	0.954498	-1.04767	0.00106038	0.847616	-1.17978	8.92761e-06	0.678551	-1.47373	7.48969e-07	0.553987	-1.8051	0.00548431	0.888023	-1.1261	1.87939e-05	0.710898	-1.40667	1.21833e-06	0.580396	-1.72296	0.000213786	0.80054	-1.24916	5.20157e-06	0.653582	-1.53003	0.000355541	0.816426
11717248_s_at	51669	TMEM66	transmembrane protein 66	NM_016127	2.46984e-06	0.0673222	1.06979	1.06979	0.554937	1.0191	1.0191	7.64545e-05	0.749612	-1.33402	8.13344e-06	0.653785	-1.52956	1.08124e-06	0.54951	-1.8198	0.159765	0.95261	-1.04975	2.29038e-05	0.700708	-1.42713	3.42742e-06	0.611132	-1.63631	5.74138e-07	0.51366	-1.94681	5.32409e-05	0.735566	-1.3595	6.30395e-06	0.641534	-1.55876	8.99315e-07	0.539213	-1.85455	0.00401817	0.872164	-1.14657	4.9982e-05	0.733059	-1.36415	0.00121354	0.840506
11758535_s_at	57678	GPAM	glycerol-3-phosphate acyltransferase, mitochondrial	NM_020918	2.4719e-06	3.38139e-06	0.339469	-2.94578	1.69891e-05	0.440558	-2.26985	3.04541e-06	0.332953	-3.00343	2.45259e-07	0.185901	-5.37921	4.05294e-07	0.21304	-4.69395	0.00766698	1.29779	1.29779	0.779699	0.980807	-1.01957	9.94712e-05	0.547623	-1.82607	0.000412602	0.62757	-1.59345	0.00551379	0.755753	-1.32318	1.26122e-05	0.421967	-2.36986	3.41059e-05	0.483569	-2.06796	0.000119598	0.558339	-1.79103	0.000519189	0.639851	-1.56286	0.0853828	1.14599
11754862_a_at	5919	RARRES2	retinoic acid receptor responder (tazarotene induced) 2	NM_002889	2.48461e-06	6.99119e-07	1.34202	1.34202	0.0215042	1.04355	1.04355	0.0375408	0.963927	-1.03742	0.301254	0.984499	-1.01574	0.259449	0.982945	-1.01735	1.76599e-06	0.777596	-1.28601	3.47548e-07	0.718267	-1.39224	5.14262e-07	0.733597	-1.36315	4.9896e-07	0.732439	-1.3653	0.00120942	0.923702	-1.0826	0.00558169	0.943416	-1.05998	0.00492302	0.941927	-1.06165	0.177195	1.02134	1.02134	0.206988	1.01973	1.01973	0.912675	0.998421
11740938_a_at	7050	TGIF1	TGFB-induced factor homeobox 1	NM_003244 /// NM_170695 /// NM_173207 /// NM_173208 /// NM_173209 /// NM_173210	2.48921e-06	9.45701e-05	1.38093	1.38093	2.39899e-05	1.5072	1.5072	3.50884e-06	1.76883	1.76883	3.62625e-07	2.30927	2.30927	4.18945e-07	2.26335	2.26335	0.0473804	1.09144	1.09144	0.000412018	1.2809	1.2809	6.4472e-06	1.67225	1.67225	8.13983e-06	1.639	1.639	0.0038964	1.17359	1.17359	1.9117e-05	1.53216	1.53216	2.52662e-05	1.50169	1.50169	0.000274717	1.30553	1.30553	0.000421478	1.27957	1.27957	0.588865	0.980116
11725069_s_at	79960	PHF17	PHD finger protein 17	NM_024900 /// NM_199320	2.4973e-06	6.55213e-06	1.54819	1.54819	0.00105716	1.19344	1.19344	0.5939	0.983258	-1.01703	5.33383e-07	1.95143	1.95143	1.00616e-05	1.50104	1.50104	0.000129353	0.770863	-1.29725	5.24702e-06	0.635101	-1.57455	0.000248318	1.26045	1.26045	0.342248	0.969545	-1.03141	0.000653074	0.823882	-1.21377	3.28171e-06	1.63512	1.63512	0.00026147	1.25774	1.25774	4.59952e-07	1.98465	1.98465	7.93174e-06	1.5266	1.5266	0.000123496	0.769203
11726269_a_at	81533	ITFG1	integrin alpha FG-GAP repeat containing 1	NM_030790	2.49842e-06	3.71216e-05	0.660255	-1.51457	5.26564e-06	0.559359	-1.78776	0.0012008	0.801735	-1.24729	9.05392e-07	0.457017	-2.1881	3.29126e-07	0.395123	-2.53086	0.00499559	0.847187	-1.18038	0.00232225	1.21428	1.21428	7.39912e-05	0.692183	-1.4447	1.08471e-05	0.59844	-1.67101	8.37075e-05	1.43331	1.43331	0.00189938	0.817037	-1.22393	0.000102035	0.706385	-1.41566	6.39245e-06	0.570035	-1.75428	1.649e-06	0.492835	-2.02908	0.00908539	0.864569
11716828_a_at	10577	NPC2	Niemann-Pick disease, type C2	NM_006432	2.50901e-06	0.000126008	1.10813	1.10813	0.269913	0.985788	-1.01442	7.97563e-06	0.847076	-1.18053	0.0016952	0.938595	-1.06542	5.48105e-06	0.837826	-1.19357	6.02106e-05	0.889599	-1.1241	4.65322e-07	0.764421	-1.30818	7.95394e-06	0.84701	-1.18062	3.66747e-07	0.756074	-1.32262	1.34956e-05	0.859288	-1.16375	0.00591121	0.952127	-1.05028	8.97951e-06	0.849905	-1.1766	0.000126542	1.10804	1.10804	0.387193	0.98908	-1.01104	7.12516e-05	0.892638
11757889_s_at	6138	RPL15	ribosomal protein L15	NM_002948	2.51975e-06	3.02818e-05	1.26906	1.26906	2.31617e-05	1.28351	1.28351	0.00447185	1.09861	1.09861	3.48047e-07	1.66465	1.66465	1.01914e-06	1.52993	1.52993	0.613552	1.01139	1.01139	0.000504114	0.865692	-1.15515	1.42737e-05	1.31172	1.31172	0.000120549	1.20557	1.20557	0.000334324	0.85594	-1.16831	1.82837e-05	1.29694	1.29694	0.000171058	1.19199	1.19199	1.16764e-06	1.51523	1.51523	4.4533e-06	1.39261	1.39261	0.0074013	0.919074
11733829_x_at	3240	HP	haptoglobin	NM_001126102 /// NM_005143	2.52825e-06	0.737439	0.967411	-1.03369	0.000192104	0.466471	-2.14376	4.37829e-05	0.371309	-2.69317	1.39434e-06	0.167297	-5.97741	6.70203e-07	0.132208	-7.56384	0.000245693	0.482185	-2.07389	5.31862e-05	0.383817	-2.60541	1.55738e-06	0.172932	-5.78261	7.39155e-07	0.136662	-7.31734	0.0519665	0.795995	-1.25629	3.59341e-05	0.358643	-2.78829	1.08604e-05	0.283422	-3.52831	0.000149889	0.450559	-2.21947	3.45119e-05	0.356059	-2.80852	0.0468332	0.790261
11751697_a_at	80218	NAT13	N-acetyltransferase 13 (GCN5-related)	NM_025146	2.53485e-06	0.00276434	0.868786	-1.15103	0.00123598	1.17926	1.17926	9.52064e-07	1.79065	1.79065	0.000154954	1.27394	1.27394	1.12402e-05	1.46653	1.46653	4.14604e-05	1.35737	1.35737	2.63584e-07	2.0611	2.0611	1.12626e-05	1.46634	1.46634	1.79092e-06	1.68803	1.68803	6.76339e-06	1.51845	1.51845	0.0365556	1.08028	1.08028	0.000277143	1.2436	1.2436	2.22308e-05	0.711437	-1.40561	0.000447687	0.818994	-1.22101	0.00275169	1.15118
11721804_a_at	9184	BUB3	budding uninhibited by benzimidazoles 3 homolog (yeast)	NM_001007793 /// NM_004725	2.54901e-06	0.0646135	1.09445	1.09445	0.000613772	1.29825	1.29825	1.38521e-06	2.13387	2.13387	1.96648e-06	2.04275	2.04275	1.05208e-06	2.21223	2.21223	0.0052348	1.18621	1.18621	2.92746e-06	1.94973	1.94973	4.35671e-06	1.86647	1.86647	2.1469e-06	2.02132	2.02132	1.64835e-05	1.64365	1.64365	2.80546e-05	1.57347	1.57347	1.09665e-05	1.70401	1.70401	0.316541	0.957299	-1.04461	0.401414	1.03672	1.03672	0.0930329	1.08297
11719551_s_at	9886	RHOBTB1	Rho-related BTB domain containing 1	NM_014836 /// NR_024554 /// NR_024555 /// NR_024556	2.55708e-06	4.80764e-05	2.12948	2.12948	3.7389e-05	2.2029	2.2029	4.23153e-06	3.15391	3.15391	3.65129e-07	5.68684	5.68684	3.97318e-07	5.54904	5.54904	0.659491	1.03448	1.03448	0.00171443	1.48107	1.48107	1.05752e-05	2.67053	2.67053	1.22542e-05	2.60582	2.60582	0.00269698	1.43171	1.43171	1.29754e-05	2.58153	2.58153	1.5111e-05	2.51897	2.51897	0.000195523	1.80311	1.80311	0.000247402	1.75942	1.75942	0.74882	0.975768
11758224_s_at	151887	CCDC80	coiled-coil domain containing 80	NM_199511 /// NM_199512	2.57011e-06	0.509753	1.06536	1.06536	0.017693	0.746231	-1.34007	1.2423e-06	5.73282	5.73282	8.6135e-06	3.51306	3.51306	4.19243e-05	2.60147	2.60147	0.00762117	0.700453	-1.42765	1.5455e-06	5.38114	5.38114	1.16456e-05	3.29755	3.29755	6.20145e-05	2.44188	2.44188	4.95684e-07	7.68237	7.68237	2.51929e-06	4.70774	4.70774	8.92791e-06	3.48615	3.48615	0.0016327	0.612797	-1.63186	0.000123762	0.453785	-2.20368	0.0159087	0.740515
11715546_s_at	10951	CBX1	chromobox homolog 1 (HP1 beta homolog Drosophila )	NM_001127228 /// NM_006807	2.57187e-06	0.00208375	1.15444	1.15444	4.48599e-05	1.33743	1.33743	1.04197e-06	1.7394	1.7394	1.02005e-06	1.74287	1.74287	6.56288e-07	1.81928	1.81928	0.00184411	1.15851	1.15851	6.11789e-06	1.50671	1.50671	5.94665e-06	1.50971	1.50971	3.32309e-06	1.5759	1.5759	7.98045e-05	1.30056	1.30056	7.64607e-05	1.30315	1.30315	3.24064e-05	1.36028	1.36028	0.945243	1.00199	1.00199	0.157475	1.04592	1.04592	0.173721	1.04384
11723092_at	57600	FNIP2	folliculin interacting protein 2	NM_020840	2.62117e-06	3.24179e-05	1.80622	1.80622	7.57045e-07	3.0729	3.0729	0.236419	0.932136	-1.0728	0.470448	1.042	1.042	1.35766e-05	1.98814	1.98814	5.97408e-05	1.70129	1.70129	1.69393e-05	0.51607	-1.93772	4.90349e-05	0.576898	-1.73341	0.122612	1.10072	1.10072	5.28021e-07	0.30334	-3.29663	9.44578e-07	0.339094	-2.94903	0.000183543	0.64699	-1.54562	0.0821096	1.11787	1.11787	7.69415e-06	2.13288	2.13288	1.94286e-05	1.90799
11722686_a_at	3977	LIFR	leukemia inhibitory factor receptor alpha	NM_001127671 /// NM_002310	2.62581e-06	0.288354	1.07967	1.07967	7.37929e-06	0.390691	-2.55957	5.97871e-06	0.37748	-2.64915	4.77395e-05	0.506189	-1.97555	6.2559e-07	0.239747	-4.17106	4.66059e-06	0.361861	-2.7635	3.83284e-06	0.349624	-2.86021	2.58563e-05	0.468835	-2.13295	4.58641e-07	0.222055	-4.50338	0.619951	0.966185	-1.035	0.00766918	1.29562	1.29562	0.000308332	0.613649	-1.6296	0.00429416	1.34097	1.34097	0.000459012	0.635126	-1.57449	2.79552e-05	0.473632
11744730_s_at	79469 /// 8847	DLEU2 /// DLEU2L	deleted in lymphocytic leukemia 2 (non-protein coding) /// deleted in lymphocyti	NR_002612 /// NR_002771	2.628e-06	0.0683119	1.24009	1.24009	0.000459531	1.95174	1.95174	5.24813e-06	4.33965	4.33965	1.06896e-06	6.83827	6.83827	8.37677e-07	7.41353	7.41353	0.00340847	1.57387	1.57387	1.32522e-05	3.49946	3.49946	2.15617e-06	5.51433	5.51433	1.64116e-06	5.97821	5.97821	0.000172708	2.22348	2.22348	1.31784e-05	3.50368	3.50368	9.15868e-06	3.79842	3.79842	0.00336483	1.57576	1.57576	0.00148457	1.70832	1.70832	0.436823	1.08412
11724508_s_at	2266	FGG	fibrinogen gamma chain	NM_000509 /// NM_021870	2.63062e-06	7.3809e-05	2.1862	2.1862	0.00258721	0.667824	-1.4974	0.000582589	0.583599	-1.7135	3.95833e-05	0.41796	-2.39257	3.25573e-06	0.261883	-3.81849	6.66606e-06	0.305473	-3.27362	3.54352e-06	0.266947	-3.74606	9.36541e-07	0.191181	-5.23064	2.13567e-07	0.119789	-8.34799	0.149692	0.873882	-1.14432	0.00121355	0.625854	-1.59782	2.63772e-05	0.392144	-2.55008	0.00642938	0.716177	-1.3963	6.43266e-05	0.448739	-2.22847	0.00122912	0.626575
11744376_a_at	4351	MPI	mannose phosphate isomerase	NM_002435	2.63118e-06	3.16477e-05	0.723589	-1.382	5.58841e-06	0.646656	-1.54642	4.60915e-05	1.35394	1.35394	0.00213183	0.86096	-1.16149	0.000406341	0.814355	-1.22797	0.00835371	0.893679	-1.11897	6.56959e-07	1.87115	1.87115	0.000989909	1.18985	1.18985	0.00665883	1.12544	1.12544	2.46413e-07	2.09376	2.09376	6.38175e-05	1.3314	1.3314	0.000215158	1.25933	1.25933	4.47695e-06	0.63589	-1.5726	2.2626e-06	0.601468	-1.6626	0.104495	0.945869
11729377_a_at	374882	TMEM205	transmembrane protein 205	NM_001145416 /// NM_033408 /// NM_198536	2.63165e-06	0.000123458	1.43347	1.43347	3.80441e-05	1.55732	1.55732	5.4506e-05	0.659678	-1.51589	0.000198995	0.718494	-1.3918	0.000425173	0.749831	-1.33363	0.0907177	1.0864	1.0864	1.43733e-06	0.460198	-2.17298	2.86014e-06	0.501228	-1.9951	4.163e-06	0.52309	-1.91172	7.8825e-07	0.423597	-2.36073	1.46537e-06	0.461364	-2.16748	2.0492e-06	0.481487	-2.0769	0.0833125	1.08916	1.08916	0.0207909	1.13666	1.13666	0.339618	1.04362
11741562_a_at	4311	MME	membrane metallo-endopeptidase	NM_000902 /// NM_007287 /// NM_007288 /// NM_007289	2.63325e-06	0.000433217	1.42238	1.42238	0.984079	1.00105	1.00105	1.44387e-05	0.525574	-1.90268	7.54067e-05	0.617213	-1.62019	3.31466e-06	0.437273	-2.2869	0.000440291	0.703785	-1.42089	1.11008e-06	0.369502	-2.70634	3.13923e-06	0.433929	-2.30452	4.06077e-07	0.307423	-3.25285	1.43023e-05	0.525021	-1.90468	7.44809e-05	0.616565	-1.62189	3.28997e-06	0.436814	-2.2893	0.0190796	1.17436	1.17436	0.0108479	0.831993	-1.20193	0.000488051	0.708464
11753705_x_at	3925	STMN1	stathmin 1	NM_001145454 /// NM_005563 /// NM_203399 /// NM_203401	2.64246e-06	0.080244	1.21295	1.21295	0.0119973	1.38612	1.38612	6.05344e-07	7.4178	7.4178	2.68285e-06	4.74927	4.74927	1.11771e-05	3.39192	3.39192	0.19643	1.14276	1.14276	1.10356e-06	6.11548	6.11548	5.83828e-06	3.91546	3.91546	3.02955e-05	2.79641	2.79641	1.73543e-06	5.35149	5.35149	1.06539e-05	3.42631	3.42631	6.71411e-05	2.44706	2.44706	0.00283704	0.640253	-1.56188	0.000143228	0.457268	-2.1869	0.0105169	0.714198
11717127_a_at	290	ANPEP	alanyl (membrane) aminopeptidase	NM_001150	2.65764e-06	3.19984e-05	0.41639	-2.40159	2.91671e-06	0.26682	-3.74785	0.000240544	1.8462	1.8462	0.000413878	0.5739	-1.74246	2.07127e-05	0.388797	-2.57204	0.00133847	0.640793	-1.56057	1.43866e-06	4.43382	4.43382	0.0066395	1.37827	1.37827	0.418756	0.933731	-1.07097	3.05042e-07	6.91927	6.91927	6.9073e-05	2.15089	2.15089	0.00310726	1.45715	1.45715	6.00346e-06	0.310855	-3.21694	1.10229e-06	0.210593	-4.74849	0.00263165	0.677465
11720130_x_at	118881	COMTD1	catechol-O-methyltransferase domain containing 1	NM_144589	2.6594e-06	0.00065042	1.27314	1.27314	0.0155415	1.13306	1.13306	2.65461e-05	1.53422	1.53422	1.36801e-06	2.03475	2.03475	4.72119e-07	2.3397	2.3397	0.0205844	0.889972	-1.12363	0.00246983	1.20507	1.20507	1.56575e-05	1.59822	1.59822	3.40837e-06	1.83774	1.83774	0.000188229	1.35405	1.35405	4.27853e-06	1.7958	1.7958	1.21159e-06	2.06494	2.06494	0.000278617	1.32625	1.32625	2.88049e-05	1.52501	1.52501	0.00964612	1.14987
11743687_s_at	3148	HMGB2	high-mobility group box 2	NM_001130688 /// NM_001130689 /// NM_002129	2.67754e-06	0.0015288	1.41555	1.41555	0.000189039	1.67052	1.67052	9.24967e-07	3.6176	3.6176	4.29295e-07	4.32059	4.32059	6.82308e-06	2.49935	2.49935	0.039776	1.18012	1.18012	5.92785e-06	2.55561	2.55561	2.13871e-06	3.05223	3.05223	0.000106501	1.76563	1.76563	1.83922e-05	2.16556	2.16556	5.50344e-06	2.58638	2.58638	0.000705954	1.49615	1.49615	0.0309398	1.19433	1.19433	0.00110908	0.690885	-1.44742	0.000131801	0.578473
11721437_a_at	8614	STC2	stanniocalcin 2	NM_003714	2.68476e-06	0.000773918	0.667844	-1.49736	1.71459e-05	2.21961	2.21961	0.000616073	1.52405	1.52405	0.00152033	0.7014	-1.42572	6.37243e-06	2.57243	2.57243	1.55257e-06	3.32354	3.32354	1.40573e-05	2.28204	2.28204	0.476227	1.05025	1.05025	7.81984e-07	3.85184	3.85184	0.00112499	0.686629	-1.45639	1.9859e-06	0.316001	-3.16454	0.0622874	1.15895	1.15895	2.0057e-05	0.460222	-2.17287	0.000188352	1.68789	1.68789	9.73872e-07	3.66756
11720768_at	51108	METTL9	methyltransferase like 9	NM_001077180 /// NM_016025	2.69015e-06	0.73001	1.01526	1.01526	0.013288	1.15644	1.15644	2.2088e-05	1.64091	1.64091	8.75398e-07	2.35978	2.35978	2.19082e-06	2.08589	2.08589	0.0208668	1.13906	1.13906	2.64287e-05	1.61625	1.61625	9.72739e-07	2.32431	2.32431	2.47695e-06	2.05454	2.05454	0.000159674	1.41893	1.41893	2.62011e-06	2.04055	2.04055	7.99063e-06	1.80372	1.80372	0.000129356	1.43809	1.43809	0.00122627	1.27118	1.27118	0.0257401	0.883936
11715396_s_at	81567	TXNDC5	thioredoxin domain containing 5 (endoplasmic reticulum)	NM_001145549 /// NM_030810	2.69158e-06	9.67051e-05	0.808504	-1.23685	0.130827	0.960119	-1.04154	0.00079943	0.865316	-1.15565	1.5148e-06	0.647378	-1.54469	5.9025e-07	0.600608	-1.66498	0.000315762	1.18753	1.18753	0.0266733	1.07027	1.07027	7.51451e-05	0.800711	-1.24889	1.41194e-05	0.742863	-1.34614	0.00424482	0.901259	-1.10956	2.70553e-06	0.674269	-1.48309	9.6668e-07	0.625556	-1.59858	1.62416e-05	0.748141	-1.33665	4.24006e-06	0.694091	-1.44073	0.0180677	0.927754
11748117_a_at	2232	FDXR	ferredoxin reductase	NM_004110 /// NM_024417	2.70543e-06	0.000441257	0.679578	-1.4715	4.27872e-05	0.556393	-1.79729	7.29045e-06	2.2158	2.2158	0.00279205	1.31106	1.31106	0.00655626	1.25414	1.25414	0.0114094	0.818733	-1.2214	7.06951e-07	3.26056	3.26056	2.21858e-05	1.92922	1.92922	3.32091e-05	1.84547	1.84547	2.79279e-07	3.98244	3.98244	4.71236e-06	2.35635	2.35635	6.4363e-06	2.25406	2.25406	8.04767e-05	0.591685	-1.69009	5.06956e-05	0.566	-1.76679	0.455187	0.956589
11753763_x_at	1033	CDKN3	cyclin-dependent kinase inhibitor 3	NM_001130851 /// NM_005192	2.71082e-06	0.150305	0.857054	-1.16679	0.74415	0.968526	-1.0325	1.59428e-06	5.6605	5.6605	5.65988e-06	4.04663	4.04663	1.99027e-05	3.08529	3.08529	0.239101	1.13006	1.13006	9.62744e-07	6.6046	6.6046	3.05989e-06	4.72156	4.72156	9.4374e-06	3.59988	3.59988	1.43098e-06	5.84445	5.84445	4.95664e-06	4.17814	4.17814	1.69218e-05	3.18556	3.18556	0.0115421	0.714889	-1.39882	0.000638393	0.545057	-1.83467	0.0273688	0.762435
11744779_a_at	10144	FAM13A	family with sequence similarity 13, member A	NM_001015045 /// NM_014883	2.71126e-06	0.0458221	0.900794	-1.11013	1.50527e-06	0.45916	-2.17789	3.68035e-06	0.512292	-1.95201	0.00208598	0.806661	-1.23968	9.0689e-07	0.4283	-2.33481	3.52204e-06	0.509728	-1.96183	9.95503e-06	0.568712	-1.75836	0.0378773	0.8955	-1.11669	1.9739e-06	0.47547	-2.10318	0.0389586	1.11572	1.11572	1.00456e-05	1.75682	1.75682	0.145492	0.932791	-1.07205	3.51247e-05	1.57461	1.57461	0.00506918	0.836047	-1.19611	5.08331e-06	0.530954
11715505_a_at	3376	IARS	isoleucyl-tRNA synthetase	NM_002161 /// NM_013417	2.71699e-06	0.0042878	0.937913	-1.0662	1.69033e-05	1.19488	1.19488	0.00866124	0.946434	-1.0566	0.00247772	0.930785	-1.07436	6.10573e-06	1.23617	1.23617	2.79661e-06	1.27398	1.27398	0.552428	1.00909	1.00909	0.61468	0.9924	-1.00766	1.2884e-06	1.318	1.318	3.49909e-06	0.792072	-1.26251	2.32929e-06	0.778975	-1.28374	0.0560666	1.03455	1.03455	0.290165	0.983465	-1.01681	1.56884e-06	1.30613	1.30613	1.09648e-06	1.32809
11745459_a_at	3992	FADS1	fatty acid desaturase 1	NM_013402	2.72104e-06	0.0736446	0.907879	-1.10147	0.0368257	0.887443	-1.12683	1.66796e-05	1.74084	1.74084	6.56943e-06	1.91636	1.91636	3.35227e-06	2.07385	2.07385	0.628371	0.97749	-1.02303	6.53507e-06	1.91748	1.91748	2.91182e-06	2.11081	2.11081	1.60938e-06	2.28428	2.28428	5.34272e-06	1.96163	1.96163	2.4397e-06	2.15942	2.15942	1.37042e-06	2.33689	2.33689	0.0749827	1.10083	1.10083	0.00780296	1.1913	1.1913	0.127353	1.08218
11759491_s_at	51318	MRPL35	mitochondrial ribosomal protein L35	NM_016622 /// NM_145644	2.72148e-06	0.165536	1.05944	1.05944	0.0141032	0.882328	-1.13336	0.00077476	1.25708	1.25708	3.94362e-06	1.78825	1.78825	1.58691e-06	1.97052	1.97052	0.00245038	0.832825	-1.20073	0.00340986	1.18655	1.18655	7.2843e-06	1.68792	1.68792	2.68276e-06	1.85997	1.85997	6.98296e-05	1.42473	1.42473	1.24794e-06	2.02674	2.02674	5.81875e-07	2.23332	2.23332	7.1582e-05	1.42254	1.42254	1.76992e-05	1.56754	1.56754	0.0378593	1.10193
11753905_a_at	6594	SMARCA1	SWI/SNF related, matrix associated, actin dependent regulator of chromatin, subf	NM_003069 /// NM_139035	2.72169e-06	0.0108267	0.855643	-1.16871	0.00139193	0.787071	-1.27053	1.19818e-06	2.29948	2.29948	0.00963754	1.17363	1.17363	0.0889431	1.09071	1.09071	0.0989633	0.91986	-1.08712	4.33015e-07	2.68743	2.68743	0.000317608	1.37163	1.37163	0.00129703	1.27473	1.27473	2.6732e-07	2.92156	2.92156	8.58936e-05	1.49113	1.49113	0.000266455	1.38579	1.38579	4.22156e-06	0.510389	-1.95929	2.29673e-06	0.474331	-2.10823	0.137939	0.929352
11756056_a_at	6513	SLC2A1	solute carrier family 2 (facilitated glucose transporter), member 1	NM_006516	2.72296e-06	1.36853e-06	0.487446	-2.05151	1.18582e-05	0.608018	-1.64469	5.5465e-06	0.567434	-1.76232	2.50106e-07	0.384094	-2.60353	5.57999e-07	0.433428	-2.30719	0.00110297	1.24735	1.24735	0.00695631	1.1641	1.1641	0.000742431	0.787972	-1.26908	0.0209093	0.889181	-1.12463	0.117349	0.933252	-1.07152	1.88697e-05	0.631715	-1.58299	0.000108231	0.712853	-1.40281	4.82418e-05	0.676896	-1.47733	0.000383751	0.763838	-1.30918	0.0186644	1.12844
11730346_x_at	54517	PUS7	pseudouridylate synthase 7 homolog (S. cerevisiae)	NM_019042	2.74021e-06	0.000860324	1.19346	1.19346	3.86438e-06	1.58388	1.58388	0.000272997	0.803492	-1.24457	0.671548	1.01293	1.01293	1.01897e-05	1.47656	1.47656	6.4518e-05	1.32713	1.32713	9.32989e-06	0.673244	-1.48535	0.00127604	0.848735	-1.17822	0.000317471	1.23721	1.23721	3.86638e-07	0.507294	-1.97124	4.56457e-06	0.639528	-1.56365	0.0509873	0.932244	-1.07268	0.000199127	1.26067	1.26067	7.39056e-07	1.83768	1.83768	1.23886e-05	1.45771
11719676_s_at	4128	MAOA	monoamine oxidase A	NM_000240	2.74061e-06	8.25432e-06	1.68998	1.68998	0.00558124	0.853891	-1.17111	2.062e-05	0.638706	-1.56567	0.531083	1.0252	1.0252	0.000355161	0.762752	-1.31104	1.75754e-06	0.505268	-1.97915	2.1465e-07	0.377937	-2.64594	1.09613e-05	0.606636	-1.64843	7.10464e-07	0.451339	-2.21563	0.000242278	0.747994	-1.33691	0.0027628	1.20062	1.20062	0.0236012	0.893266	-1.11949	1.50731e-05	1.60512	1.60512	0.00319683	1.19422	1.19422	0.000219005	0.744002
11720241_at	24137	KIF4A	kinesin family member 4A	NM_012310	2.7413e-06	0.0416803	0.740898	-1.34971	0.196444	0.844688	-1.18387	2.18465e-06	7.69451	7.69451	9.00255e-06	4.96925	4.96925	1.76839e-05	4.16896	4.16896	0.302163	1.14009	1.14009	9.71184e-07	10.3854	10.3854	3.29389e-06	6.70706	6.70706	5.8163e-06	5.62691	5.62691	1.36613e-06	9.10929	9.10929	5.01044e-06	5.88294	5.88294	9.22919e-06	4.93551	4.93551	0.00935534	0.645818	-1.54842	0.0018732	0.541811	-1.84566	0.18138	0.838953
11737174_a_at	3161	HMMR	hyaluronan-mediated motility receptor (RHAMM)	NM_001142556 /// NM_001142557 /// NM_012484 /// NM_012485	2.76137e-06	0.425683	0.896885	-1.11497	0.235912	1.18264	1.18264	1.31772e-06	11.442	11.442	3.58388e-06	7.82314	7.82314	1.73517e-05	4.80931	4.80931	0.072926	1.31861	1.31861	1.0175e-06	12.7575	12.7575	2.64568e-06	8.72256	8.72256	1.17546e-05	5.36223	5.36223	2.00827e-06	9.675	9.675	5.90559e-06	6.61499	6.61499	3.33229e-05	4.06659	4.06659	0.0244794	0.68372	-1.46259	0.00049357	0.420319	-2.37914	0.00876381	0.614754
11754425_a_at	55835	CENPJ	centromere protein J	NM_018451	2.7795e-06	0.128261	0.906179	-1.10353	0.00206076	1.33535	1.33535	3.36023e-06	2.48958	2.48958	3.24287e-06	2.50338	2.50338	2.11526e-06	2.68221	2.68221	0.000443592	1.4736	1.4736	1.83557e-06	2.74734	2.74734	1.77739e-06	2.76256	2.76256	1.2053e-06	2.95991	2.95991	3.10227e-05	1.86437	1.86437	2.94838e-05	1.8747	1.8747	1.61393e-05	2.00863	2.00863	0.924415	1.00554	1.00554	0.230571	1.07737	1.07737	0.262935	1.07144
11719002_at	11015	KDELR3	KDEL (Lys-Asp-Glu-Leu) endoplasmic reticulum protein retention receptor 3	NM_006855 /// NM_016657	2.78806e-06	0.00992529	0.704249	-1.41995	0.182914	0.867505	-1.15273	1.29637e-06	6.11992	6.11992	2.40533e-05	3.00496	3.00496	0.000225742	2.09859	2.09859	0.0693051	1.23182	1.23182	4.541e-07	8.69	8.69	4.79791e-06	4.26689	4.26689	2.51386e-05	2.9799	2.9799	8.28845e-07	7.05462	7.05462	1.18865e-05	3.4639	3.4639	8.45073e-05	2.41911	2.41911	0.000283461	0.491012	-2.03661	2.82109e-05	0.342911	-2.91621	0.00894195	0.698376
11754315_x_at	7114	TMSB4X	thymosin beta 4, X-linked	NM_021109	2.79958e-06	1.16433e-05	1.49464	1.49464	5.53815e-06	1.57832	1.57832	6.2864e-07	1.93436	1.93436	4.0576e-07	2.03451	2.03451	4.92446e-07	1.9887	1.9887	0.123614	1.05599	1.05599	0.00014758	1.2942	1.2942	5.37035e-05	1.36121	1.36121	8.30851e-05	1.33056	1.33056	0.000543338	1.22558	1.22558	0.000161056	1.28903	1.28903	0.000271193	1.26001	1.26001	0.148237	1.05177	1.05177	0.397733	1.02809	1.02809	0.482512	0.977482
11726360_a_at	218	ALDH3A1	aldehyde dehydrogenase 3 family, memberA1	NM_000691 /// NM_001135167 /// NM_001135168	2.8029e-06	1.3535e-06	0.357923	-2.79389	0.000197047	0.647909	-1.54343	0.000262457	1.50997	1.50997	0.00121107	0.733581	-1.36318	0.000539446	0.696961	-1.4348	3.35183e-05	1.81019	1.81019	1.8273e-07	4.21869	4.21869	1.11508e-05	2.04955	2.04955	1.715e-05	1.94724	1.94724	4.25307e-06	2.33053	2.33053	0.0608988	1.13223	1.13223	0.224804	1.07571	1.07571	1.07703e-05	0.485825	-2.05835	7.21766e-06	0.461573	-2.1665	0.379078	0.950081
11716016_at	114569	MAL2	mal, T-cell differentiation protein 2	NM_052886	2.80503e-06	0.349578	0.941624	-1.06199	0.496503	1.04385	1.04385	1.88765e-06	0.34378	-2.90884	2.27146e-06	0.355303	-2.8145	2.05243e-05	0.491495	-2.03461	0.132882	1.10856	1.10856	2.65743e-06	0.365092	-2.73903	3.23259e-06	0.377329	-2.6502	3.41978e-05	0.521966	-1.91584	1.4956e-06	0.329339	-3.03639	1.78708e-06	0.340378	-2.93791	1.46047e-05	0.47085	-2.12382	0.598349	1.03352	1.03352	0.000941425	1.42968	1.42968	0.00155525	1.38332
11716095_s_at	1316	KLF6	Kruppel-like factor 6	NM_001160124 /// NM_001160125 /// NM_001300 /// NR_027653	2.81289e-06	0.00317354	1.21636	1.21636	3.42657e-06	1.9575	1.9575	1.50971e-05	1.68415	1.68415	1.2285e-05	1.71612	1.71612	2.50263e-07	2.84297	2.84297	2.56086e-05	1.60931	1.60931	0.000220633	1.38458	1.38458	0.000161439	1.41087	1.41087	8.58782e-07	2.33728	2.33728	0.0107809	0.860356	-1.16231	0.0188707	0.876689	-1.14066	0.000102571	1.45234	1.45234	0.664681	1.01898	1.01898	1.47115e-05	1.68807	1.68807	1.81911e-05	1.65663
11754394_a_at	8871	SYNJ2	synaptojanin 2	NM_003898	2.81299e-06	0.000116676	0.576694	-1.73402	0.000205437	1.6445	1.6445	0.00340168	0.747213	-1.33831	2.70506e-06	0.348132	-2.87248	0.0323312	1.18847	1.18847	2.81793e-06	2.8516	2.8516	0.00595289	1.29568	1.29568	0.000189479	0.603667	-1.65654	2.45924e-05	2.06084	2.06084	1.48557e-05	0.454371	-2.20085	2.74401e-07	0.211695	-4.72379	0.00198776	0.722696	-1.38371	1.7919e-05	0.465907	-2.14635	0.000301321	1.59054	1.59054	1.10506e-06	3.41386
11733871_a_at	5230	PGK1	phosphoglycerate kinase 1	NM_000291	2.82129e-06	0.000181027	0.831099	-1.20323	1.90213e-05	0.759707	-1.3163	2.96004e-05	1.28991	1.28991	0.000484346	1.16722	1.16722	0.0456325	1.05859	1.05859	0.00739793	0.914099	-1.09397	1.21018e-06	1.55206	1.55206	5.53359e-06	1.40443	1.40443	3.96623e-05	1.27372	1.27372	4.01751e-07	1.69791	1.69791	1.38916e-06	1.53641	1.53641	6.34913e-06	1.39342	1.39342	0.00450139	0.904886	-1.10511	0.00012513	0.820667	-1.21852	0.00501494	0.906929
11744274_at	10403	NDC80	NDC80 homolog, kinetochore complex component (S. cerevisiae)	NM_006101	2.82509e-06	0.886225	1.02175	1.02175	0.178155	1.24586	1.24586	6.72875e-07	21.9772	21.9772	7.34496e-06	7.84765	7.84765	4.7169e-05	4.45677	4.45677	0.218119	1.21933	1.21933	7.01357e-07	21.5093	21.5093	7.81019e-06	7.68056	7.68056	5.12482e-05	4.36188	4.36188	1.04207e-06	17.6403	17.6403	1.41837e-05	6.299	6.299	0.000116372	3.57728	3.57728	0.000379371	0.357081	-2.80049	3.23909e-05	0.20279	-4.9312	0.0077612	0.567912
11736500_at	79041	TMEM38A	transmembrane protein 38A	NM_024074	2.82881e-06	0.00587972	0.783289	-1.27667	6.93567e-05	0.566932	-1.76388	1.9467e-06	0.350207	-2.85545	1.184e-06	0.319401	-3.13086	6.48789e-07	0.282734	-3.53689	0.00148883	0.723784	-1.38163	9.2317e-06	0.447099	-2.23664	4.89697e-06	0.407769	-2.45237	2.31331e-06	0.360958	-2.7704	0.000174545	0.617724	-1.61885	6.51511e-05	0.563385	-1.77499	2.15522e-05	0.49871	-2.00517	0.167024	0.912033	-1.09645	0.01066	0.807334	-1.23864	0.0825407	0.885203
11724836_at	57552	NCEH1	neutral cholesterol ester hydrolase 1	NM_001146276 /// NM_001146277 /// NM_001146278 /// NM_020792	2.83285e-06	1.72045e-06	0.464319	-2.15369	0.70506	0.983484	-1.01679	0.000130764	1.43795	1.43795	0.00572919	0.838722	-1.19229	0.875705	0.993177	-1.00687	1.95854e-06	2.11812	2.11812	1.724e-07	3.09689	3.09689	7.95259e-06	1.80635	1.80635	1.814e-06	2.139	2.139	0.000101612	1.46209	1.46209	0.00900896	0.852807	-1.1726	0.822881	1.00986	1.00986	1.36346e-05	0.583278	-1.71445	0.000117743	0.690692	-1.44782	0.00688083	1.18416
11729178_at	5429	POLH	polymerase (DNA directed), eta	NM_006502	2.84426e-06	0.00105446	0.704475	-1.4195	0.00027083	0.636908	-1.57009	2.4443e-05	1.99402	1.99402	7.08793e-05	1.77387	1.77387	2.50025e-05	1.98865	1.98865	0.140457	0.904088	-1.10609	2.21818e-06	2.83051	2.83051	4.47648e-06	2.518	2.518	2.25242e-06	2.82288	2.82288	1.28432e-06	3.13079	3.13079	2.43274e-06	2.78513	2.78513	1.30244e-06	3.12235	3.12235	0.0963514	0.889594	-1.12411	0.965229	0.997305	-1.0027	0.102617	1.12108
11719779_x_at	8763	CD164	CD164 molecule, sialomucin	NM_001142401 /// NM_001142402 /// NM_001142403 /// NM_001142404 /// NM_006016	2.85717e-06	0.189942	1.04373	1.04373	0.0347764	1.08188	1.08188	7.79612e-05	0.759642	-1.31641	1.51098e-05	0.693668	-1.44161	1.39388e-06	0.577524	-1.73153	0.261499	1.03655	1.03655	3.41082e-05	0.727813	-1.37398	7.92721e-06	0.664603	-1.50466	8.93733e-07	0.553325	-1.80726	1.83828e-05	0.702149	-1.4242	4.84021e-06	0.641169	-1.55965	6.30309e-07	0.533814	-1.87331	0.0201539	0.913151	-1.09511	7.92758e-05	0.760257	-1.31534	0.000729216	0.832564
11726743_at	2151	F2RL2	coagulation factor II (thrombin) receptor-like 2	NM_004101	2.86136e-06	3.10604e-06	0.141675	-7.05839	7.46274e-06	0.185797	-5.38223	0.00189887	1.86146	1.86146	0.381444	0.894467	-1.11798	0.762175	1.03811	1.03811	0.0614634	1.31143	1.31143	6.07045e-07	13.1389	13.1389	4.38817e-06	6.3135	6.3135	2.77787e-06	7.32742	7.32742	1.17359e-06	10.0188	10.0188	1.11365e-05	4.81422	4.81422	6.5619e-06	5.58737	5.58737	0.000807555	0.48052	-2.08108	0.00259181	0.557689	-1.79311	0.25409	1.1606
11726405_a_at	443	ASPA	aspartoacylase (Canavan disease)	NM_000049 /// NM_001128085	2.86666e-06	0.165011	1.11127	1.11127	0.889269	1.00974	1.00974	8.91876e-07	3.91242	3.91242	5.85981e-06	2.69477	2.69477	1.38397e-05	2.35286	2.35286	0.201148	0.908635	-1.10055	1.43629e-06	3.52066	3.52066	1.13114e-05	2.42494	2.42494	2.96487e-05	2.11727	2.11727	9.30373e-07	3.87467	3.87467	6.20716e-06	2.66877	2.66877	1.47874e-05	2.33016	2.33016	0.00139848	0.688773	-1.45186	0.000266451	0.601383	-1.66283	0.0883147	0.873123
[truncated: 48,617 more rows]
[truncated: 3 more columns]

## Sheet: ucB vs ucD vs uAhB
Gene Symbol	Gene Title	RefSeq Transcript ID	p-value(undiff contr BNF vs. undiff contr DMSO)	Fold-Change(undiff contr BNF vs. undiff contr DMSO)	p-value(undiff AhR(-) BNF vs. undiff contr BNF)	Fold-Change(undiff AhR(-) BNF vs. undiff contr BNF)
[truncated: 49,386 more rows]

[truncated: 6 more sheets: dcB vs dcD vs dAhB, u1.5fold+, d1.5fold+, u1.5fold-, d1.5fold-, Arkusz1]
